# Supplementary material for: Aberrant perfusion and its connectivity within default mode network of first-episode drug-naïve schizophrenia patients and their unaffected first-degree relatives
Source: Sci Rep. 2017 Nov 23;7:16201. doi: 10.1038/s41598-017-14343-7 (PMC5700958; doi:10.1038/s41598-017-14343-7)
Supplement: Supplementary file 1 — Supplementary Information [file 41598_2017_14343_MOESM1_ESM.xlsx]

## Sheet: P_R_H
1	1	1	1	1	1	1	1	1	1	0.0160797	1	0.00821015	0.000972241	1	1	0.00339305	0.000492897	1	0.00475836	1	1	1	1	1	0.00943108	1	1	1	1	1	1	1	1	1	1.49918e-06	1	1	1	0.00452109	1	1	1	1	1	1	1	1	0.00887118	1
1	1	1	1	1	1	1	1	1	1	1	1	0.0143033	0.00318282	1	1	1	0.00270624	1	0.0113296	1	1	1	1	1	0.000490683	1	1	1	1	1	1	1	1	1	2.34378e-05	1	1	1	1	1	1	1	1	1	1	1	1	1	1
1	1	1	1	1	1	1	0.00103187	1	0.0124696	1	1	0.00742416	1.43103e-05	1	0.00564302	0.00420922	4.15962e-05	1	0.011633	1	0.0136855	1	1	0.00495765	0.000564861	1	1	1	1	1	1	1	1	0.000345675	1.96946e-06	1	1	1	1	1	1	1	1	1	1	1	1	0.0112228	1
1	1	1	1	1	1	1	0.000213169	1	1	1	1	0.00859091	0.00703892	1	0.00355015	0.00493573	0.00194542	1	1	1	0.000173072	1	1	1	0.00732924	1	1	1	1	1	1	1	1	1	2.3181e-05	1	1	1	0.00133515	1	1	1	1	1	1	1	1	1	1
1	1	1	1	1	0.000409868	0.00041193	0.0153606	1	0.00269094	0.00158473	0.00536643	1	2.7014e-07	0.00596508	3.38341e-07	1	3.5582e-08	1	1	1	0.00852405	1	1	3.85858e-06	0.0140184	1	1	1	1	1	0.0105239	1	1	1	1	1	1	1	1	1	0.00367371	0.00339038	1	1	1	1	1	1	1
1	1	1	1	0.000409868	1	1	0.000821508	1	0.00230558	0.000172229	0.00978296	0.000272984	0.000188114	1	1	1	1	1	1	1	0.0142483	1	1	0.00456501	0.000168854	1	1	1	1	1	1	1	0.00567467	1	1.17982e-06	1	1	0.015543	1	1	1	0.00131579	1	1	1	0.00117297	1	0.000232734	1
1	1	1	1	0.00041193	1	1	1	1	1	0.00821372	1	0.011689	1	1	1	1	1	1	1	1	1	1	1	1	1	1	1	1	1	1	1	1	1	1	0.00168276	1	1	0.0101222	1	1	1	1	1	1	1	1	1	1	1
1	1	0.00103187	0.000213169	0.0153606	0.000821508	1	1	0.0162439	1	1	1	0.000812648	1	0.0157712	1	1	1	1	1	1	1	1	0.0112085	1	1	1	1	1	1	1	1	1	1	1	1	1	1	1	1	1	1	0.000531527	0.0040392	0.00179031	1	1	1	1	1
1	1	1	1	1	1	1	0.0162439	1	0.0148216	0.00418952	1	0.0154904	7.57753e-05	1	1	1	3.36209e-05	1	1	1	1.05631e-05	1	1	1.76213e-05	0.000342115	1	1	1	1	1	1	1	1	0.0102158	3.79637e-07	1	1	1	0.000331059	1	1	0.00444947	1	1	1	1	1	0.000430308	1
1	1	0.0124696	1	0.00269094	0.00230558	1	1	0.0148216	1	0.0141756	1	1	1	0.00501138	4.04511e-05	1	0.00948908	1	1	1	0.00121582	1	1	0.0072865	1	1	1	1	1	1	0.0157325	1	1	1	1	1	1	0.00670632	1	0.000711924	4.01566e-05	0.0149952	1	1	1	0.00487572	1	1	1
0.0160797	1	1	1	0.00158473	0.000172229	0.00821372	1	0.00418952	0.0141756	1	0.00344781	0.00111446	1	0.0112727	1	0.00899624	0.00501488	1	1	1	1	1	1	1	1	1	1	1	1	1	0.00454928	1	1	1	0.00225225	1	0.0090526	0.00423604	1	1	1	0.0109248	1	1	1	0.0104758	1	0.000738312	1
1	1	1	1	0.00536643	0.00978296	1	1	1	1	0.00344781	1	1	4.09052e-05	0.00272183	0.00184376	2.28105e-07	0.000233557	1	1	1	0.00910966	1	1	0.000554342	1	1	0.015503	1	1	1	0.00691371	1	1	1	0.000182583	1	1	0.00180374	1	0.000353354	1	2.87798e-08	6.97479e-08	1	1	1	1	6.8174e-07	1
0.00821015	0.0143033	0.00742416	0.00859091	1	0.000272984	0.011689	0.000812648	0.0154904	1	0.00111446	1	1	1	1.25021e-05	0.00317259	1	1	1	1	1	0.0106355	1	1	0.00295482	1	1	1	1	1	1	1	1	1	1	1	4.81505e-06	9.83036e-05	1	1	0.000653537	1	2.41491e-05	0.0119293	1	1	1	1	1	1
0.000972241	0.00318282	1.43103e-05	0.00703892	2.7014e-07	0.000188114	1	1	7.57753e-05	1	1	4.09052e-05	1	1	0.0040485	0.00528125	1	1	0.001139	1	1	1	1	1	0.0133172	1	1	1	1	1	1	1	1	1	0.00249395	1	1	1	1	1	1	1	0.00187608	1	1	6.57768e-05	1	1	5.88189e-11	0.0033374
1	1	1	1	0.00596508	1	1	0.0157712	1	0.00501138	0.0112727	0.00272183	1.25021e-05	0.0040485	1	1	1	0.00479025	1	1	1	0.0041763	1	1	1	1	1	1	1	1	1	2.55962e-06	1	1	1	1	1	0.00491919	1	1	1	1	1	1	1	1	1	1	0.0061119	1
1	1	0.00564302	0.00355015	3.38341e-07	1	1	1	1	4.04511e-05	1	0.00184376	0.00317259	0.00528125	1	1	1	1	6.00203e-05	1	1	1	1	1	2.53309e-09	1	1	1	1	1	1	1	0.0107894	1	0.000292062	1	1	1	4.8132e-05	1	0.00020044	1	1	1	1	1	0.00386556	1	1	1
0.00339305	1	0.00420922	0.00493573	1	1	1	1	1	1	0.00899624	2.28105e-07	1	1	1	1	1	1	1	1	1	1	1	0.00351014	1	1	1	1	2.91444e-07	1	1	0.00553561	1	1	0.00337921	1	0.00401328	1	0.000776532	0.000730273	0.0154304	1	0.000615964	1	1	1	0.000839338	1	0.0114758	1
0.000492897	0.00270624	4.15962e-05	0.00194542	3.5582e-08	1	1	1	3.36209e-05	0.00948908	0.00501488	0.000233557	1	1	0.00479025	1	1	1	0.00818586	1	1	0.0030433	1	1	1	1	1	0.0139219	2.1326e-08	1	1	0.0043159	1	1	1	1	0.0106283	1	0.00100577	0.00242074	1	1	1.07458e-05	1	1	1	0.00138619	1	0.000476925	1
1	1	1	1	1	1	1	1	1	1	1	1	1	0.001139	1	6.00203e-05	1	0.00818586	1	1	1	0.000554878	1	1	0.000106232	0.000605315	1	1	1	1	1	1	1	1	0.000660068	1	1	1	1	1	0.0056765	1	1	1	1	1	1	1	1	1
0.00475836	0.0113296	0.011633	1	1	1	1	1	1	1	1	1	1	1	1	1	1	1	1	1	1	1	1	1	1	1	1	1	1	0.00563188	1	1	0.00330949	1	1	0.00775184	1	1	1	1	1	1	1	1	1	1	1	1	1	1
1	1	1	1	1	1	1	1	1	1	1	1	1	1	1	1	1	1	1	1	1	1	1	1	1	1	1	1	1	1	1	1	1	1	1	1	1	1	1	1	0.000106316	1	1	1	1	1	1	1	1	1
1	1	0.0136855	0.000173072	0.00852405	0.0142483	1	1	1.05631e-05	0.00121582	1	0.00910966	0.0106355	1	0.0041763	1	1	0.0030433	0.000554878	1	1	1	1	1	1	1	1	1	1	1	1	1	1	1	1	1	9.06342e-05	1	0.00600796	0.0081224	1	0.00519822	0.00377846	1	1	1	1	1	0.00353966	1
1	1	1	1	1	1	1	1	1	1	1	1	1	1	1	1	1	1	1	1	1	1	1	1	1	1	1	1	1	1	1	1	1	1	1	1	1	1	1	1	1	1	0.00393775	1	1	1	1	1	1	1
1	1	1	1	1	1	1	0.0112085	1	1	1	1	1	1	1	1	0.00351014	1	1	1	1	1	1	1	1	1	1	1	1	1	1	1	1	1	1	1	1	1	1	1	1	1	1	1	1	1	1	1	1	1
1	1	0.00495765	1	3.85858e-06	0.00456501	1	1	1.76213e-05	0.0072865	1	0.000554342	0.00295482	0.0133172	1	2.53309e-09	1	1	0.000106232	1	1	1	1	1	1	1	1	1	1	1.34382e-05	1	0.000986377	0.00277665	1	0.00113177	1	1	1	7.00909e-06	1	1	1	1	1	1	1	1	1	0.000260175	0.0120893
0.00943108	0.000490683	0.000564861	0.00732924	0.0140184	0.000168854	1	1	0.000342115	1	1	1	1	1	1	1	1	1	0.000605315	1	1	1	1	1	1	1	1	1	7.18107e-06	1	1	1	1	0.00426164	1	1	1	1	1	1	1	1	1	1	1	1	1	0.00512679	1	1
1	1	1	1	1	1	1	1	1	1	1	1	1	1	1	1	1	1	1	1	1	1	1	1	1	1	1	1	1	1	1	1	1	1	1	1	1	1	1	1	1	1	1	1	1	1	1	1	1	1
1	1	1	1	1	1	1	1	1	1	1	0.015503	1	1	1	1	1	0.0139219	1	1	1	1	1	1	1	1	1	1	1	1	1	0.00270199	1	1	1	0.00232565	1	1	0.00842577	0.0100974	1	0.00853008	0.00818819	1	1	1	1	1	0.00720737	1
1	1	1	1	1	1	1	1	1	1	1	1	1	1	1	1	2.91444e-07	2.1326e-08	1	1	1	1	1	1	1	7.18107e-06	1	1	1	1	1	3.92211e-07	0.015915	0.000869407	1	1	1	1	0.000636095	0.000545442	1	1	1	1	1	1	0.0136549	0.000294046	1	1
1	1	1	1	1	1	1	1	1	1	1	1	1	1	1	1	1	1	1	0.00563188	1	1	1	1	1.34382e-05	1	1	1	1	1	1	0.00126402	5.52667e-07	1	0.000252377	1	0.00859679	1	0.00480577	1	1.03716e-05	1	0.014809	1	1	1	1	1	1	1
1	1	1	1	1	1	1	1	1	1	1	1	1	1	1	1	1	1	1	1	1	1	1	1	1	1	1	1	1	1	1	1	1	1	1	1	1	1	1	1	1	1	1	1	1	1	1	1	1	1
1	1	1	1	0.0105239	1	1	1	1	0.0157325	0.00454928	0.00691371	1	1	2.55962e-06	1	0.00553561	0.0043159	1	1	1	1	1	1	0.000986377	1	1	0.00270199	3.92211e-07	0.00126402	1	1	9.7484e-07	1	1	0.0054156	3.14071e-11	2.93157e-06	1	1	8.68997e-05	0.0147353	3.52681e-09	3.3004e-05	1	1	1	1	0.00519839	1
1	1	1	1	1	1	1	1	1	1	1	1	1	1	1	0.0107894	1	1	1	0.00330949	1	1	1	1	0.00277665	1	1	1	0.015915	5.52667e-07	1	9.7484e-07	1	1	1	1	7.18608e-05	1	1	1	0.000141446	1	0.0013484	0.0064591	1	1	1	1	1	1
1	1	1	1	1	0.00567467	1	1	1	1	1	1	1	1	1	1	1	1	1	1	1	1	1	1	1	0.00426164	1	1	0.000869407	1	1	1	1	1	1	1	0.00375208	1	1	1	1	1	1	1	1	1	1	1	1	1
1	1	0.000345675	1	1	1	1	1	0.0102158	1	1	1	1	0.00249395	1	0.000292062	0.00337921	1	0.000660068	1	1	1	1	1	0.00113177	1	1	1	1	0.000252377	1	1	1	1	1	1	1	1	1	1	0.0108559	1	1	1	1	1	1	1	1	1
1.49918e-06	2.34378e-05	1.96946e-06	2.3181e-05	1	1.17982e-06	0.00168276	1	3.79637e-07	1	0.00225225	0.000182583	1	1	1	1	1	1	1	0.00775184	1	1	1	1	1	1	1	0.00232565	1	1	1	0.0054156	1	1	1	1	1	1	0.0101041	1	1	0.00027764	0.000588749	1	1	8.88632e-05	1	1	7.06647e-06	1
1	1	1	1	1	1	1	1	1	1	1	1	4.81505e-06	1	1	1	0.00401328	0.0106283	1	1	1	9.06342e-05	1	1	1	1	1	1	1	0.00859679	1	3.14071e-11	7.18608e-05	0.00375208	1	1	1	1	0.00015927	4.99078e-05	1	0.00814649	1	0.015346	1	1	0.0149515	1	1	1
1	1	1	1	1	1	1	1	1	1	0.0090526	1	9.83036e-05	1	0.00491919	1	1	1	1	1	1	1	1	1	1	1	1	1	1	1	1	2.93157e-06	1	1	1	1	1	1	0.00943858	0.00242918	1	0.00371468	1	1	1	1	1	1	1	1
1	1	1	1	1	0.015543	0.0101222	1	1	0.00670632	0.00423604	0.00180374	1	1	1	4.8132e-05	0.000776532	0.00100577	1	1	1	0.00600796	1	1	7.00909e-06	1	1	0.00842577	0.000636095	0.00480577	1	1	1	1	1	0.0101041	0.00015927	0.00943858	1	1.7533e-06	1.5386e-07	0.000562697	4.0873e-05	1	0.00616867	1	0.00522501	1	0.000679549	1
0.00452109	1	1	0.00133515	1	1	1	1	0.000331059	1	1	1	1	1	1	1	0.000730273	0.00242074	1	1	1	0.0081224	1	1	1	1	1	0.0100974	0.000545442	1	1	1	1	1	1	1	4.99078e-05	0.00242918	1.7533e-06	1	1	1	1	1	0.0143414	1	0.000378349	1	0.00465614	1
1	1	1	1	1	1	1	1	1	0.000711924	1	0.000353354	0.000653537	1	1	0.00020044	0.0154304	1	0.0056765	1	0.000106316	1	1	1	1	1	1	1	1	1.03716e-05	1	8.68997e-05	0.000141446	1	0.0108559	1	1	1	1.5386e-07	1	1	1	1	1	1	1	0.00395708	1	1	1
1	1	1	1	0.00367371	1	1	1	1	4.01566e-05	1	1	1	1	1	1	1	1	1	1	1	0.00519822	1	1	1	1	1	0.00853008	1	1	1	0.0147353	1	1	1	0.00027764	0.00814649	0.00371468	0.000562697	1	1	1	1	1	1	0.0013334	1	1	5.7977e-07	1
1	1	1	1	0.00339038	0.00131579	1	0.000531527	0.00444947	0.0149952	0.0109248	2.87798e-08	2.41491e-05	0.00187608	1	1	0.000615964	1.07458e-05	1	1	1	0.00377846	0.00393775	1	1	1	1	0.00818819	1	0.014809	1	3.52681e-09	0.0013484	1	1	0.000588749	1	1	4.0873e-05	1	1	1	1	1	1	1	0.000500324	1	5.0583e-08	0.00436075
1	1	1	1	1	1	1	0.0040392	1	1	1	6.97479e-08	0.0119293	1	1	1	1	1	1	1	1	1	1	1	1	1	1	1	1	1	1	3.3004e-05	0.0064591	1	1	1	0.015346	1	1	1	1	1	1	1	1	1	1	1	0.00593319	1
1	1	1	1	1	1	1	0.00179031	1	1	1	1	1	1	1	1	1	1	1	1	1	1	1	1	1	1	1	1	1	1	1	1	1	1	1	1	1	1	0.00616867	0.0143414	1	1	1	1	1	1	1	1	1	1
1	1	1	1	1	1	1	1	1	1	1	1	1	6.57768e-05	1	1	1	1	1	1	1	1	1	1	1	1	1	1	1	1	1	1	1	1	1	8.88632e-05	1	1	1	1	1	0.0013334	1	1	1	1	1	1	1	0.00494683
1	1	1	1	1	0.00117297	1	1	1	0.00487572	0.0104758	1	1	1	1	0.00386556	0.000839338	0.00138619	1	1	1	1	1	1	1	1	1	1	0.0136549	1	1	1	1	1	1	1	0.0149515	1	0.00522501	0.000378349	0.00395708	1	0.000500324	1	1	1	1	1	1	1
1	1	1	1	1	1	1	1	1	1	1	1	1	1	1	1	1	1	1	1	1	1	1	1	1	0.00512679	1	1	0.000294046	1	1	1	1	1	1	1	1	1	1	1	1	1	1	1	1	1	1	1	1	1
0.00887118	1	0.0112228	1	1	0.000232734	1	1	0.000430308	1	0.000738312	6.8174e-07	1	5.88189e-11	0.0061119	1	0.0114758	0.000476925	1	1	1	0.00353966	1	1	0.000260175	1	1	0.00720737	1	1	1	0.00519839	1	1	1	7.06647e-06	1	1	0.000679549	0.00465614	1	5.7977e-07	5.0583e-08	0.00593319	1	1	1	1	1	1
1	1	1	1	1	1	1	1	1	1	1	1	1	0.0033374	1	1	1	1	1	1	1	1	1	1	0.0120893	1	1	1	1	1	1	1	1	1	1	1	1	1	1	1	1	1	0.00436075	1	1	0.00494683	1	1	1	1
1	1	1	1	1	1	1	1	1	1	1	1	1	1	1	1	1	1	1	1	1	1	1	1	0.0044674	1	1	1	1	1	1	1	1	1	1	1	1	1	1	1	1	1	1	1	1	1	1.15328e-07	1	0.00046061	1
0.0135915	1	1	1	0.0147591	0.0154037	1	1	1	1	1	5.01988e-05	1	0.00718641	1	1	1	1	1	1	1	1	1	1	1	1	1	1	1	1	1	0.00528939	1	1	1	0.00149955	1	1	1	1	1	0.016071	0.00107521	0.00993352	1	0.00258649	1	1	0.00593401	1
1	1	1	1	1	1	1	1	1	1	1	1	1	1	1	1	1	1	1	1	1	1	1	1	1	1	1	1	5.75823e-05	0.000103391	1	1	0.0110072	0.000410192	1	1	0.00207729	1	1	1	1	1	0.0113315	1	1	1	1	1	1	0.00266969
1	1	1	1	1	1	1	1	1	1	1	1	0.000784026	1	1	1	1	1	1	1	1	1	1	1	1	1	1	1	1	0.000154236	1	0.00344984	1	1	1	1	1	1	1	1	1	1	1	1	1	0.00740301	1	1	1	1
1	1	1	1	1	1	1	1	1	1	1	1	1	1	1	1	1	1	1	1	1	1	1	1	1	1	1	1	7.8149e-06	0.00808474	1	1	0.00011903	0.000951706	1	1	4.3392e-11	3.61228e-07	1	0.000792039	1.24037e-07	0.00860253	1.67806e-06	0.00264772	1	1	1	3.5829e-05	1	1
1	1	1	1	1	1	1	1	1	1	1	1	1	1	1	1	1	1	1	1	1	1	1	1	0.00653639	1	1	1	5.42509e-05	0.000413225	1	1	3.20552e-07	0.00670029	1	1	2.22191e-09	8.83051e-09	1	0.000147821	8.68609e-05	1.87093e-06	1.94305e-05	0.00196001	1	1	1	0.00122866	1	1
1	1	1	1	1	0.000712507	0.00822013	1	1	1	9.38695e-07	2.77779e-05	1	3.70442e-07	0.0150358	1	7.00258e-05	2.76012e-08	1	1	1	0.0131205	1	1	0.00534303	1	1	1	1	1	1	0.0079027	1	1	0.00579671	2.04931e-06	1	1	1	0.000109533	1	4.37212e-05	0.000212145	1	1	1	1	1	1.91602e-06	1
1	1	1	1	1	1	1	1	1	1	1	1	1	1	1	0.0153067	1	1	1	1	1	1	1	1	1	1	1	1	1	1	1	1	1	1	1.37045e-06	1	1	1	1	1	1	0.000463739	0.00260316	1	1	1	1	1	1	1
1	1	1	1	1	1	1	1	1	1	0.0165241	1	1	0.000309118	1	1	1	1	1	1	1	0.0016919	1	1	1	1	1	1	1	1	1	1	1	1	1	1	1	1	1	1	1	1	1	1	1	1	1	1	1	1
1	1	1	0.00957763	1	1	1	1	1	1	1	1	1	1	1	1	1	1	1	1	1	1	1	1	1	1	1	1	1	1	1	1	1	1	1	1	1	1	1	1	1	1	1	1	1	1	1	1	1	1
1	1	1	1	1	1	1	1	1	1	1.55988e-07	0.0147216	1	3.03357e-06	1	1	1	1	1	1	1	0.000112531	1	1	1	1	1	1	1	1	1	1	1	1	1	2.40604e-05	1	1	1	1	1	1	0.0112997	0.00263269	1	1	1	1	1	1
1	0.00105202	9.6405e-05	0.000317144	0.00280956	0.000427676	1	1	4.08496e-08	0.00108192	1	4.45946e-06	0.0117275	1	0.0036985	1	1	1	1	1	1	1	0.0107433	1	1	1	1	0.0157053	1	1	1	1	1	1	1	1	1.94538e-05	1	4.53167e-05	0.000442008	1	0.00121946	4.14466e-05	1	1	0.000203998	0.00227164	1	4.46456e-08	1
1	1	1	1	0.010843	1	1	1	1	1	0.0035543	1.11586e-06	1	0.000252337	1	1	1	0.00657981	1	1	1	1	1	1	1	1	1	1	1	1	1	0.000759882	1	1	1	0.000182137	1	1	0.00558902	1	1	0.00373119	0.000234364	1	1	1	1	1	2.79258e-08	1
1	1	1	1	1	1	1	1	1	0.0126712	1	1	1	1	1	1	1	1	1	1	1	1	1	1	1	0.00058489	0.015465	0.00082125	1	1	1	0.00137326	0.0145321	1	1	1	1	1	1	0.00444886	1	1	1	1	0.0144377	1	0.0064292	1	1	1
1	1	1	1	1	5.53877e-05	1	1	0.0162025	1	1	1	1	1	0.00179525	1	1	1	1	1	1	1	1	1	1	1	1	1	0.0133315	1	1	1	1	1	1	1	0.00678722	0.0115571	1	1	1	1	7.12961e-05	1	1	0.0130567	1	1	0.000379612	1
0.00535917	1	1	1	0.000628304	0.000199167	1	1	0.00254902	0.00240514	0.000258363	5.79831e-06	0.00346263	0.00030418	0.00468839	1	0.00311993	0.000137522	1	1	1	0.000166383	1	1	1	1	1	0.000877754	1	1	1	2.13152e-08	1	1	1	1.25113e-06	1	1	3.1277e-05	5.93472e-05	1	0.000178868	1	0.0113849	1	1	0.00204427	1	2.86542e-09	0.00103294
1	1	1	1	0.00225177	0.00552729	1	1	0.00692204	1	0.000235972	0.000132025	1	7.47852e-05	0.00284376	1	6.17838e-05	1.86463e-07	1	1	1	0.00959798	1	1	1	1	1	7.78903e-05	1	1	1	2.09353e-09	1	2.2784e-07	1	3.99026e-05	1	1	0.00549745	1	1	0.00821296	1	1	1	1	1	1	1.16163e-06	1
1	1	1	1	1	1	1	1	1	1	1	1	1	1	1	1	1	1	1	1	1	1	1	1	1	1	1	1	1	1	1	0.000151516	1	1	1	1	1	1	1	1	1	1	1	1	1	1	1	1	1	1
1	1	1	1	1	1	1	1	1	1	1	1	1	1	0.00546037	1	1	1	1	1	1	1	1	1	1	1	1	1	1	1	1	1	1	0.00557201	1	1	1	0.00776731	1	1	1	1	1	1	1	1	1	1	1	1
1	1	1	1	4.7198e-05	0.00548439	1	1	0.00250658	1	0.0008338	0.000773712	0.0138988	0.00740174	1	1	1	0.00479198	1	1	1	0.016658	1	1	1	1	1	0.0125862	1	1	1	1.30954e-05	1	1	1	1	1	1	0.00869443	1	1	0.0134618	0.000905941	1	1	1	1	1	5.95364e-06	1
1	1	1	1	1	1	1	1	1	1	1	0.0058309	1	1	1	1	1	1	0.014195	1	1	1	1	1	1	1	1	1	1	1	1	1	1	1	1	1	1	1	1	1	1	1	0.00622934	1	1	0.00365165	1	1	0.0123047	1
1	1	1	1	1	1	1	1	1	1	1	0.00887291	1	1	1	1	1	1	1	1	1	1	1	1	1	1	1	1	1	1	1	1	1	1	1	1	1	1	1	1	1	1	1	1	1	1	1	1	0.0150359	1
1	1	1	1	0.0006145	1	1	1	1	1	1	5.43321e-05	1	1	1	0.00122342	1	1	1	1	1	1	1	1	1	1	1	1	1	7.94583e-05	1	7.71153e-06	0.000849108	1	1	1	1	1	2.30136e-05	1	0.00126682	1	1	1	1	1	1	1	0.00829223	0.000518736
0.00563216	1	1	0.0128251	1	0.000383398	0.00754476	1	0.0042522	1	0.00024042	5.16297e-05	1	0.000736052	0.00929298	1	0.0109502	0.00355623	1	1	1	0.00877907	1	1	1.96308e-05	1	1	1	0.000154559	1	1	1	0.000414101	1	1	0.000500293	2.13527e-06	1	1	9.31606e-05	5.76355e-10	6.39265e-06	8.22231e-13	0.000168034	1	1	0.0152831	1	4.9732e-07	1
1	1	0.0160775	1	0.00322619	0.00426157	1	1	0.01299	0.00771025	0.0067801	3.13864e-05	1	0.00193759	0.00310822	1	1	0.0022691	1	1	1	0.001498	1	1	1	1	1	1	1	1	1	0.00250049	1	1	1	4.6313e-05	1	1	9.53723e-05	0.0149745	1	2.67905e-08	4.49584e-05	1	1	1	1	1	0.0035673	1
1	1	1	1	1	1	1	1	1	1	2.29005e-06	3.88024e-05	1	3.0373e-09	0.00949439	0.00148046	1	2.88561e-06	0.0133043	1	1	7.73715e-06	1	1	1.07379e-06	1	1	1	1	1	1	1	1	1	2.10822e-05	9.63807e-12	1	1	0.00121937	4.61143e-06	4.87096e-06	4.61761e-09	4.59142e-08	0.0131332	1	1	1	1	0.000203849	1
1	1	1	1	0.0131609	1	1	1	0.0122031	1	1	1	1	1	1	0.000313776	1	1	1	1	1	1	0.00912981	1	1	0.000338277	1	1	1	7.55635e-05	1	1	1	1	1	1	1	1	1	1	1	1	1	1	1	1	1	1	1	0.00987542
1	1	0.00684049	1	0.00457492	1	1	1	1	1	1	0.0083425	1	0.000239837	1	2.41585e-12	1	1	0.000747823	1	1	1	1	1	2.49824e-09	3.65404e-05	1	1	1	6.18033e-09	1	1	0.00399231	1	1	1	1	1	1	1	0.00155253	1	1	1	1	7.84733e-05	1	1	0.000568224	1.40497e-08
1	1	1	1	1	1	1	1	1	1	1	1	1	0.000404054	1	0.0160857	4.0611e-05	0.000800831	1	1	1	0.00229878	1	1	8.24605e-05	0.0100569	1	1	1	1	1	1	1	1	0.00367726	1	1	1	1	1	1	1	1	1	1	1	1	1	1	1
1	1	1	1	1	1	1	1	1	1	1	1	1	1	1	1	1	1	1	1	1	1	1	1	1	1	1	1	0.00293539	1	1	1	1	1	1	1	1	0.00355554	1	1	1	1	0.0158739	1	1	1	1	0.000472387	1	1
0.00735384	1	1	1	0.0043769	0.00354978	1	1	0.00693657	1	0.00509233	0.000176107	0.000580994	0.00131665	1	1	1	0.0117449	1	1	1	0.00505136	1	1	1	1	1	0.0102598	1	1	1	0.00407708	1	1	1	1.40702e-06	1	1	0.0128734	1	1	0.000819641	0.00023194	0.00781888	1	0.0138513	1	1	6.06804e-08	1
1	1	1	1	1	1	1	1	1	1	1	1	1	1	1	1	1	1	1	1	1	1	1	1	1	1	1	1	1	1	1	1	1	1	1	1	1	1	1	1	1	1	1	1	1	1	1	1	1	1
1	1	1	1	1	1	1	1	1	0.00278087	1	1	1	1	1	0.00219949	1	1	1	1	1	1	1	1	0.00487852	1	1	1	1	0.000503245	1	1	0.00223484	1	1	1	0.00227141	1	1	1	1.51072e-06	1	1	1	1	1	1	1	1	1
1	1	1	1	1	1	1	1	1	1	1	1	1	1	1	1	1	1	1	1	1	1	1	1	0.0119235	1	1	1	0.00350002	2.55202e-05	1	1	0.000147472	1	1	1	0.0120253	1	1	1	0.000331103	1	1	0.00474531	1	1	1	1	1	0.000573441
1	1	1	1	0.000250543	8.18536e-06	1	1	0.000560542	0.00992213	6.29322e-06	1.61016e-06	0.00135598	1.96561e-05	0.0032338	1	0.00318379	0.000136912	1	1	1	0.000138871	1	1	1	1	1	0.00630207	1	1	1	0.00412727	1	1	1	2.66454e-14	1	1	0.000367844	1.10498e-06	1	0.000152902	1.15884e-06	0.00946001	5.96603e-05	1	3.34466e-10	1	1.01436e-10	1
1	1	1	1	0.000264191	7.28666e-05	1	1	0.00036356	1	4.50817e-06	5.6496e-06	0.00584121	1.19134e-05	0.0017077	1	0.0086132	0.000275201	1	1	1	0.000164949	1	1	1	1	1	1	1	1	1	0.00383824	1	1	1	1.53211e-14	1	1	0.00147919	3.83167e-07	1	0.0012534	2.83799e-10	0.0112763	2.64361e-05	1	6.30692e-07	1	3.47928e-11	1
0.00254374	1	0.00376306	0.011658	0.00111886	8.20971e-05	1	0.0125698	0.00066406	4.81036e-08	0.000559008	5.03183e-09	9.45063e-09	0.00251428	0.00765807	1	0.000472647	0.000212413	1	1	0.0014088	0.000142264	1	1	1	1	1	0.0112677	1	0.00464405	1	2.88172e-09	1.94384e-05	1	1	0.000635528	1	1	7.69638e-09	0.000228026	1	0.000718965	1	1	0.00404911	1	0.00190764	1	4.39522e-06	1
0.0145471	1	0.00256821	0.0140272	6.42842e-05	0.00247709	0.0101334	0.0153467	0.000847629	0.00304126	0.000437056	0.000261109	1.44389e-06	0.00206386	0.00625058	1	0.000430659	6.3269e-05	1	1	1	6.02391e-07	1	1	1	1	1	1	0.0154265	1	1	1.73387e-09	0.000168143	0.000860862	1	2.62434e-06	1	1	2.99309e-06	0.0128059	1	1	0.00458784	1	0.00814492	1	3.94785e-07	1	3.20215e-05	1
1	1	1	1	0.00215461	0.000540758	1	1	0.00385353	0.00140703	0.00052447	0.00070635	0.00209086	0.00648081	0.012793	1	2.95133e-06	3.43748e-05	1	1	1	0.00125585	1	1	1	1	1	1	1.14551e-08	1	1	0.0104688	1	1	1	0.014228	0.000993384	1	0.000182644	8.01566e-05	0.0100256	1	7.50733e-12	0.0011077	1.79997e-08	1	1.30416e-09	1	3.52599e-08	1
1	1	1	1	1	0.000352129	1	0.0165534	0.00141225	0.00402958	0.000791476	0.000871702	0.00340261	0.0035543	1	1	3.34019e-05	2.2676e-05	1	1	1	0.00221782	1	1	1	1	1	1	1.36325e-07	1	1	0.00737009	1	1	1	0.00280131	0.00181919	1	1	5.75461e-05	7.05414e-06	0.00395964	7.10321e-13	1	0.0014398	1	2.31352e-05	1	4.73499e-05	1
[truncated: 40 more columns]

## Sheet: P_S_H
1	1	1	1	1	1.03391e-05	1	0.000228129	0.000838162	0.00933211	1	3.14877e-05	1	1	1	1	1	1	0.0117191	1	1	0.0121648	1	1	1	1	1	6.77461e-05	0.00401111	1	1	1	1	1	1	0.0150072	1	1.23854e-05	0.0048778	1	1	5.75594e-06	1	1	1	1	1	1	0.00299458	1
1	1	1	1	1	1	1	1	0.0010939	1	1	1	0.00541832	1	1	1	1	1	1	1	1	1	1	1	1	1	1	1	0.000867347	1	1	1	1	1	1	1	1	1	0.0119847	1	1	0.00156085	0.000894355	1	1	1	0.00149922	1	1	1
1	1	1	1	1	1	1	1	0.00525617	0.00456984	1	0.00766756	0.00240069	1	1	1	1	1	1	1	1	1	1	1	1	1	1	0.000382812	0.000248909	1	1	1	1	1	1	0.000375221	1	1	8.0296e-06	1	1	1	7.10533e-05	0.00135591	1	1	0.00102017	1	0.00400964	1
1	1	1	1	0.0161233	1	1	1	1	1	1	1	0.00287759	1	1	1	1	1	1	1	1	1	1	1	1	1	1	1	0.00400473	1	1	1	1	1	1	0.000164699	1	1	0.000239955	0.00264452	1	1	1	0.00649778	1	0.00684184	1	1	1	1
1	1	1	0.0161233	1	6.58683e-05	1	0.00591991	3.75838e-06	0.000681091	0.000352983	0.00160453	1	0.0110055	0.00182964	1	1	1	1	1	1	0.00284981	0.00699251	1	1	1	1	9.52002e-05	1	1	1	0.00370202	1	1	1	0.0111996	1	1	1	1	1	1	0.000907342	1	1	1	1	1	0.000145912	1
1.03391e-05	1	1	1	6.58683e-05	1	1	1	1	1	2.24517e-05	0.00338128	3.97708e-05	1	0.00890023	1	3.79636e-06	0.00819444	1	1	1	0.00539247	1	1	1	1	1	1	0.000119946	1	1	0.000176348	1	1	1	0.00607687	6.13378e-05	0.00100645	1.11425e-05	0.00676427	0.000927761	0.013191	0.000280213	1	7.64069e-05	1	1.63386e-07	1	3.2626e-05	1
1	1	1	1	1	1	1	1	0.00297194	1	1	1	0.00421745	1	0.000694096	1	1	1	1	1	1	1	1	0.00150079	1	1	1	1	1	1	1	1	1	1	1	1	1	1	1	1	1	1	2.97197e-05	1	1	0.0155713	1	1	1	1
0.000228129	1	1	1	0.00591991	1	1	1	1	1	0.00853395	1	0.000154059	1	1	1	1	1	1	1	1	1	1	0.0040033	1	1	1	1	0.00605384	1	1	1	1	1	1	1	1	1	0.000832329	1	1	1	0.000385133	0.00283183	1	1	0.000741638	1	1	1
0.000838162	0.0010939	0.00525617	1	3.75838e-06	1	0.00297194	1	1	1	0.00117998	0.00871992	0.00598204	1.31187e-08	1	1	1.28384e-05	0.00977362	1	1	1	0.0131772	1	1	1	1	1	1	1	1	1	1	1	1	1	0.00191079	1	1	8.83528e-05	0.000473576	1	1	0.00127153	1	4.84914e-06	0.00147755	1	0.0120061	8.03388e-10	1
0.00933211	1	0.00456984	1	0.000681091	1	1	1	1	1	0.00535835	1	0.00514423	1	0.00147382	0.0116333	0.00663553	0.00325565	1	1	1	0.000254032	1	1	1	1	1	1	0.0124759	1	1	0.00609834	1	1	1	1	1	1	2.4332e-06	0.00657498	1	1	2.15446e-06	1	1	1	0.00142446	1	0.0102532	1
1	1	1	1	0.000352983	2.24517e-05	1	0.00853395	0.00117998	0.00535835	1	0.00092646	1	1	0.00403179	1	1	0.0014751	1	1	1	0.00767286	1	1	0.000264928	1	1	0.000325052	1	1	1	0.00130704	1	1	1	0.000546089	1	1	0.00119626	0.00740228	1	0.0145111	0.00387792	1	1	1	0.00368102	0.0100951	0.000136763	1
3.14877e-05	1	0.00766756	1	0.00160453	0.00338128	1	1	0.00871992	1	0.00092646	1	0.00603947	3.76897e-06	0.000690812	1	0.0015754	1	1	0.000286366	1	0.00309484	1	1	1	1	1	0.00598808	1	1	1	0.00219752	1	9.84463e-06	1	2.41393e-05	1	1	0.000414514	0.0123288	1	1	3.12121e-09	6.10964e-06	1	1	1	1	2.33804e-08	1
1	0.00541832	0.00240069	0.00287759	1	3.97708e-05	0.00421745	0.000154059	0.00598204	0.00514423	1	0.00603947	1	1	1	1	0.0106523	1	1	1	1	0.00375082	1	1	1	1	1	0.000161921	1	1	1	1	1	1	1	1	1	1	0.00221396	0.0165922	1	0.0158744	0.00894013	1	1	1	0.0117187	1	0.00659998	1
1	1	1	1	0.0110055	1	1	1	1.31187e-08	1	1	3.76897e-06	1	1	9.68354e-08	1	1	0.000123289	1	1	2.55428e-05	0.00439909	0.0014584	1	0.0062135	1	0.00217293	1	1	1	1	1	1	1	1	2.67947e-05	0.0014017	1	0.0117714	1	1	0.011946	4.7793e-08	1	1	1	1	0.00145603	0.00160262	1
1	1	1	1	0.00182964	0.00890023	0.000694096	1	1	0.00147382	0.00403179	0.000690812	1	9.68354e-08	1	0.000129863	7.11905e-06	0.00139352	1	1	1	0.00117536	1	1	1	1	1	1	1	1	1	0.0159019	1	1	1	1	1	1	1	0.00112309	1	1	1	1	0.00397683	1	1	0.010524	0.00188571	1
1	1	1	1	1	1	1	1	1	0.0116333	1	1	1	1	0.000129863	1	1	1	1	1	1	1	1	1	1	1	0.000333206	1	1	1	1	1	1	1	1	1	1	1	1	1	1	1	0.0035249	1	1	1	1	1	1	1
1	1	1	1	1	3.79636e-06	1	1	1.28384e-05	0.00663553	1	0.0015754	0.0106523	1	7.11905e-06	1	1	2.31124e-05	1	1	0.000860838	1	1	1	1	1	1	0.015031	1	1	1	0.00166756	1	1	1	1	0.00111867	1	0.000145606	1	1	0.0160951	0.000109217	1	1	1	0.000160365	0.00549713	0.00412216	1
1	1	1	1	1	0.00819444	1	1	0.00977362	0.00325565	0.0014751	1	1	0.000123289	0.00139352	1	2.31124e-05	1	1	1	1	0.000793497	1	1	1	1	1	0.00523956	2.71657e-05	1	1	0.00122432	1	1	1	0.00116027	0.0037477	1	0.000200739	0.000597251	1	0.00839442	7.17057e-07	0.000236198	0.000152962	1	0.000298943	1	4.21109e-10	1
0.0117191	1	1	1	1	1	1	1	1	1	1	1	1	1	1	1	1	1	1	1	1	1	1	1	1	1	0.00818545	1	1	1	1	1	1	1	1	1	0.0137294	1	1	1	1	1	0.000643775	1	1	1	0.000332392	1	1	1
1	1	1	1	1	1	1	1	1	1	1	0.000286366	1	1	1	1	1	1	1	1	1	1	1	1	1	1	1	1	0.000227947	1	1	1	1	1	1	1	1	1	1	1	1	1	1	1	1	1	1	1	1	1
1	1	1	1	1	1	1	1	1	1	1	1	1	2.55428e-05	1	1	0.000860838	1	1	1	1	1	1	0.00092258	1	1	1	1	1	1	1	1	1	0.00612686	1	8.6532e-05	1	3.41576e-06	1	8.09242e-05	0.00135405	3.88174e-06	1	1	0.00204807	1	1	0.000193536	6.32311e-09	1
0.0121648	1	1	1	0.00284981	0.00539247	1	1	0.0131772	0.000254032	0.00767286	0.00309484	0.00375082	0.00439909	0.00117536	1	1	0.000793497	1	1	1	1	1	1	1	1	1	1	1	1	1	1	1	1	1	0.0100726	1	1	0.00184598	0.00268408	1	0.00154233	0.001038	1	1	1	1	1	1	1
1	1	1	1	0.00699251	1	1	1	1	1	1	1	1	0.0014584	1	1	1	1	1	1	1	1	1	1	1	1	1	1	1	1	1	1	1	1	0.0139015	1	1	1	1	1	1	1	1	1	1	1	1	1	0.0013931	1
1	1	1	1	1	1	0.00150079	0.0040033	1	1	1	1	1	1	1	1	1	1	1	1	0.00092258	1	1	1	1	1	1	1	1	1	1	1	1	1	1	1	1	5.705e-05	1	1	1	0.0152589	1	1	1	1	1	0.0130167	0.00686743	1
1	1	1	1	1	1	1	1	1	1	0.000264928	1	1	0.0062135	1	1	1	1	1	1	1	1	1	1	1	1	1	1	1	1	1	1	1	1	1	1	1	1	1	1	1	1	1	1	0.000730246	1	1	1	1	1
1	1	1	1	1	1	1	1	1	1	1	1	1	1	1	1	1	1	1	1	1	1	1	1	1	1	1	1	0.0158573	1	1	1	1	1	1	1	1	1	1	1	1	1	1	1	1	1	1	1	1	1
1	1	1	1	1	1	1	1	1	1	1	1	1	0.00217293	1	0.000333206	1	1	0.00818545	1	1	1	1	1	1	1	1	1	1	1	1	1	1	1	1	1	1	1	1	1	1	1	1	1	1	1	1	0.00713821	1	0.00207852
6.77461e-05	1	0.000382812	1	9.52002e-05	1	1	1	1	1	0.000325052	0.00598808	0.000161921	1	1	1	0.015031	0.00523956	1	1	1	1	1	1	1	1	1	1	1	1	1	0.000684564	1	1	1	0.000568267	1	1	0.00280908	0.00351671	1	1	0.00271109	1	1	1	1	1	0.00231397	1
0.00401111	0.000867347	0.000248909	0.00400473	1	0.000119946	1	0.00605384	1	0.0124759	1	1	1	1	1	1	1	2.71657e-05	1	0.000227947	1	1	1	1	1	0.0158573	1	1	1	1	1	1	1	1	1	1	1	1	1	1	0.00182487	1	0.00341157	1	1	1	0.00511512	1	1	1
1	1	1	1	1	1	1	1	1	1	1	1	1	1	1	1	1	1	1	1	1	1	1	1	1	1	1	1	1	1	1	1	1	8.89269e-05	1	1	0.00274436	1	1	1	1	1	1	1	1	1	1	1	1	0.00523612
1	1	1	1	1	1	1	1	1	1	1	1	1	1	1	1	1	1	1	1	1	1	1	1	1	1	1	1	1	1	1	1	1	1	1	1	1	1.95995e-05	1	1	1	0.000328611	1	1	1	1	1	1	0.0164981	1
1	1	1	1	0.00370202	0.000176348	1	1	1	0.00609834	0.00130704	0.00219752	1	1	0.0159019	1	0.00166756	0.00122432	1	1	1	1	1	1	1	1	1	0.000684564	1	1	1	1	1	1	1	0.0016228	1	1	0.00153801	0.0137828	1	0.00562221	1	1	1	1	1	1	0.0015424	1
1	1	1	1	1	1	1	1	1	1	1	1	1	1	1	1	1	1	1	1	1	1	1	1	1	1	1	1	1	1	1	1	1	0.00326657	1	1	1	1	1	1	1	1	1	1	1	1	1	1	1	1
1	1	1	1	1	1	1	1	1	1	1	9.84463e-06	1	1	1	1	1	1	1	1	0.00612686	1	1	1	1	1	1	1	1	8.89269e-05	1	1	0.00326657	1	1	1	1	1	1	1	1	1	0.00014532	0.0049505	1	1	1	2.80236e-06	1	1
1	1	1	1	1	1	1	1	1	1	1	1	1	1	1	1	1	1	1	1	1	1	0.0139015	1	1	1	1	1	1	1	1	1	1	1	1	1	1	1	1	1	1	1	1	1	1	1	1	1	1	1
0.0150072	1	0.000375221	0.000164699	0.0111996	0.00607687	1	1	0.00191079	1	0.000546089	2.41393e-05	1	2.67947e-05	1	1	1	0.00116027	1	1	8.6532e-05	0.0100726	1	1	1	1	1	0.000568267	1	1	1	0.0016228	1	1	1	1	1	1	0.00351959	0.00618603	1	4.06146e-05	0.000103259	0.0161103	1	1	0.0129071	1	0.00553545	1
1	1	1	1	1	6.13378e-05	1	1	1	1	1	1	1	0.0014017	1	1	0.00111867	0.0037477	0.0137294	1	1	1	1	1	1	1	1	1	1	0.00274436	1	1	1	1	1	1	1	0.00734197	2.0374e-05	4.82464e-06	3.28312e-05	0.00269397	1	1	1	1	0.0057248	1	7.77354e-05	1
1.23854e-05	1	1	1	1	0.00100645	1	1	1	1	1	1	1	1	1	1	1	1	1	1	3.41576e-06	1	1	5.705e-05	1	1	1	1	1	1	1.95995e-05	1	1	1	1	1	0.00734197	1	1	1	1	1	1.43659e-05	0.000588435	1	1	1	3.2044e-05	1	1
0.0048778	0.0119847	8.0296e-06	0.000239955	1	1.11425e-05	1	0.000832329	8.83528e-05	2.4332e-06	0.00119626	0.000414514	0.00221396	0.0117714	1	1	0.000145606	0.000200739	1	1	1	0.00184598	1	1	1	1	1	0.00280908	1	1	1	0.00153801	1	1	1	0.00351959	2.0374e-05	1	1	0.0014328	0.00243474	9.76175e-05	3.76529e-06	1	0.00190747	1	0.00155221	1	0.000123383	1
1	1	1	0.00264452	1	0.00676427	1	1	0.000473576	0.00657498	0.00740228	0.0123288	0.0165922	1	0.00112309	1	1	0.000597251	1	1	8.09242e-05	0.00268408	1	1	1	1	1	0.00351671	1	1	1	0.0137828	1	1	1	0.00618603	4.82464e-06	1	0.0014328	1	1	0.0103768	2.23631e-05	1	0.00543628	1	5.96397e-05	0.000178092	0.00134526	1
1	1	1	1	1	0.000927761	1	1	1	1	1	1	1	1	1	1	1	1	1	1	0.00135405	1	1	1	1	1	1	1	0.00182487	1	1	1	1	1	1	1	3.28312e-05	1	0.00243474	1	1	1	7.01594e-05	1	1	1	0.00109926	1	1	1
5.75594e-06	0.00156085	1	1	1	0.013191	1	1	1	1	0.0145111	1	0.0158744	0.011946	1	1	0.0160951	0.00839442	1	1	3.88174e-06	0.00154233	1	0.0152589	1	1	1	1	1	1	0.000328611	0.00562221	1	1	1	4.06146e-05	0.00269397	1	9.76175e-05	0.0103768	1	1	2.71617e-08	1	1	1	1	1	0.000427938	1
1	0.000894355	7.10533e-05	1	0.000907342	0.000280213	2.97197e-05	0.000385133	0.00127153	2.15446e-06	0.00387792	3.12121e-09	0.00894013	4.7793e-08	1	0.0035249	0.000109217	7.17057e-07	0.000643775	1	1	0.001038	1	1	1	1	1	0.00271109	0.00341157	1	1	1	1	0.00014532	1	0.000103259	1	1.43659e-05	3.76529e-06	2.23631e-05	7.01594e-05	2.71617e-08	1	1	0.000165025	1	1	0.000612163	1.55431e-15	1
1	1	0.00135591	0.00649778	1	1	1	0.00283183	1	1	1	6.10964e-06	1	1	1	1	1	0.000236198	1	1	1	1	1	1	1	1	1	1	1	1	1	1	1	0.0049505	1	0.0161103	1	0.000588435	1	1	1	1	1	1	0.00393698	1	1	1	0.00181751	1
1	1	1	1	1	7.64069e-05	1	1	4.84914e-06	1	1	1	1	1	0.00397683	1	1	0.000152962	1	1	0.00204807	1	1	1	0.000730246	1	1	1	1	1	1	1	1	1	1	1	1	1	0.00190747	0.00543628	1	1	0.000165025	0.00393698	1	1	0.00160778	0.000362939	1	1
1	1	1	0.00684184	1	1	0.0155713	1	0.00147755	1	1	1	1	1	1	1	1	1	1	1	1	1	1	1	1	1	1	1	1	1	1	1	1	1	1	1	1	1	1	1	1	1	1	1	1	1	1	1	1	1
1	0.00149922	0.00102017	1	1	1.63386e-07	1	0.000741638	1	0.00142446	0.00368102	1	0.0117187	1	1	1	0.000160365	0.000298943	0.000332392	1	1	1	1	1	1	1	1	1	0.00511512	1	1	1	1	1	1	0.0129071	0.0057248	1	0.00155221	5.96397e-05	0.00109926	1	1	1	0.00160778	1	1	1	0.00675968	1
1	1	1	1	1	1	1	1	0.0120061	1	0.0100951	1	1	0.00145603	0.010524	1	0.00549713	1	1	1	0.000193536	1	1	0.0130167	1	1	0.00713821	1	1	1	1	1	1	2.80236e-06	1	1	1	3.2044e-05	1	0.000178092	1	1	0.000612163	1	0.000362939	1	1	1	1	1
0.00299458	1	0.00400964	1	0.000145912	3.2626e-05	1	1	8.03388e-10	0.0102532	0.000136763	2.33804e-08	0.00659998	0.00160262	0.00188571	1	0.00412216	4.21109e-10	1	1	6.32311e-09	1	0.0013931	0.00686743	1	1	1	0.00231397	1	1	0.0164981	0.0015424	1	1	1	0.00553545	7.77354e-05	1	0.000123383	0.00134526	1	0.000427938	1.55431e-15	0.00181751	1	1	0.00675968	1	1	1
1	1	1	1	1	1	1	1	1	1	1	1	1	1	1	1	1	1	1	1	1	1	1	1	1	1	0.00207852	1	1	0.00523612	1	1	1	1	1	1	1	1	1	1	1	1	1	1	1	1	1	1	1	1
1	1	1	1	1	1	1	1	1	1	1	1	1	1	1	1	1	1	0.0039591	1	0.000415039	1	1	1	1	1	1	1	1	1	1	1	1	0.0107269	1	1	0.000301792	1	1	1	1	1	3.59003e-06	1	1	1	0.000212703	0.00127247	1	1
0.00508564	1	1	1	5.46702e-06	3.93002e-09	1	1	3.74407e-11	1	1	4.85959e-06	1	1	0.0132437	1	1	3.18349e-06	1	1	0.00323796	1	1	1	1	1	1	0.0106832	1	1	1	0.00157599	1	1	1	0.000329584	1	1	0.010658	1	1	0.00626164	0.000218086	0.003446	1	1	1	1	0.00525037	0.000992011
1	1	1	1	1	1	1	1	1	1	1	1	1	1	0.0166324	1	1	1	1	1	1.36034e-08	1	1	0.00057439	1	1	1	1	1	0.000122317	1	1	1	1	1	1	1	0.00220138	1	1	1	1	7.53257e-07	1	1	1	1	6.10598e-07	2.02058e-06	1
1	1	1	1	1	1	1	1	1	1	1	1	1	2.28334e-05	0.0142874	1	1	1	1	1	2.69801e-05	1	1	1.06711e-05	1	1	1	1	1	1	1	1	1	1	7.7099e-05	1	1	0.00826061	1	1	1	1	1	1	1	0.0023922	1	1.4116e-06	7.55344e-10	1
1	1	1	1	1	0.000166495	1	1	1	2.68212e-07	1	1	1	1	1	1	1	8.05578e-05	0.00819768	1	1	1	1	1	1	1	1	1	0.0106032	1	1	1	1	1	1	1	0.0132668	0.0105625	1	0.000149224	0.00418918	0.00288242	1	1	1	1	1	0.00590841	1	1
1	1	1	1	1	1.20924e-05	1	1	1	1.10195e-06	1	1	1	1	1	1	1	1	0.0119773	1	1	1	1	1	1	1	1	1	1	1	1	1	1	1	1	1	0.00356228	9.09953e-05	1	1	1	0.00100831	1	1	1	1	1	0.000257365	1	1
0.000406374	1	0.00529236	0.0139314	3.28664e-08	0.000130854	0.00272423	1	0.00152431	1	0.000413606	2.33116e-06	0.00665027	0.0018833	0.0057649	1	0.0079732	0.00373072	1	1	0.000197225	0.00486779	1	1	1	1	1	1	1	1	1	0.00259425	1	0.00221789	1	0.000426329	0.00309067	1	0.00748628	1	1	1	8.10263e-12	0.00700597	1	1	3.97379e-05	1	8.43255e-08	0.0150213
1	1	1	1	1	1	1	1	1	1	1	1	1	1	1	1	1	1	1	0.00706047	1	1	1	1	1	1	1	1	1	1	1	1	1	1	1	1	1	1	1	1	1	1	4.29607e-05	1	1	1	1	1	1	1
1	1	1	1	1	1	1	1	1	1	1	1	1	0.00457021	1	1	1	1	1	1	1	1	1	1	1	1	1	1	1	1	1	1	1	1	1	1	1	1	1	1	1	1	1	0.0111969	1	1	1	1	1	1
1	1	1	1	1	1	1	1	1	1	1	1	1	1	1	1	1	1	1	1	2.8168e-05	1	1	0.00149549	1	1	1	1	1	1	1	1	1	0.000748936	1	1	1	1	1	1	1	1	1.77944e-05	1	1	1	1	0.000302846	1	1
0.0149868	1	0.013269	1	0.00282835	1	0.0137607	1	1	1	1	0.00561573	1	0.0103363	1	1	1	1	1	1	1	1	0.000402495	1	1	1	1	1	1	1	1	1	1	1	1	0.00455913	1	1	1	1	1	1	0.00404377	1	1	1	1	1	0.000183196	0.00943216
0.0142931	1	1	1	0.000718558	6.94393e-05	1	1	1.5739e-10	0.000219777	1.35197e-05	2.40657e-07	0.0042347	1	6.49e-10	1	1	7.57071e-06	1	1	1.91203e-12	0.0134181	0.00940628	0.000800808	0.000228289	1	1	0.00608524	0.00832634	1	0.00887563	0.000117293	1	5.95465e-06	1	3.72651e-06	1.24706e-06	1	4.27995e-06	1	1	1	0	3.3735e-06	1	1	0.000551929	1.53845e-06	0.014201	2.2797e-05
1	1	1	1	0.0038419	0.0104874	0.000379511	1	1	1	0.000962114	4.31016e-08	1	1.39888e-14	1	1	1.22177e-06	0.00206655	1	1	0.0021926	2.03018e-05	1	0.00132878	1	1	1	0.0158424	1	0.000513899	1	0.00014174	1	1	0.000410424	2.4066e-05	1	3.10078e-05	0.00168756	1.02405e-05	0.000255661	0.00102191	1	1	0.000340863	1	1	1.53468e-11	0	1
1	1	1	1	1	1	1	1	0.000219028	0.00466171	1	1	1	1	0.000697841	1	1	1	1	1	1.53311e-07	1	1	0.00712522	0.00253995	1	1	1	1	1	0.00193931	1	1	1	1	1	0.000112865	1	0.0111725	0.00127132	1	1	1.21069e-10	0.0155871	1	1	0.00200799	7.25864e-13	1	1
1	1	1	1	1	0.0155526	0.00217907	1	1	1	1	0.0153478	1	1.92682e-07	1	1	1	1	1	1	8.60951e-05	1	1	0.000114242	1	1	1	1	1	2.13875e-05	1	1	1	1	0.000136813	0.000404249	1	0.000746974	1	1	1	0.000119122	0.0060882	1	1	0.00483841	1	5.50308e-09	4.40092e-13	1
0.00160184	1	0.00698846	1	0.00011194	2.68902e-05	1	1	5.04625e-11	0.000592478	3.71438e-05	3.33381e-07	0.000931406	1	7.05873e-10	1	1	1.69796e-05	1	1	7.32747e-15	2.15096e-05	1	0.000621793	0.000573308	1	1	0.000169526	1	1	6.83387e-05	1.59204e-07	1	0.00109729	1	4.96801e-08	3.08635e-07	1	2.70106e-06	0.0157958	1	0.0134948	0	1.94905e-09	1	1	0.000484203	4.44089e-15	0.000271194	1.34508e-06
1	1	1	1	1	0.00166445	1	1	1	0.000410401	3.31905e-05	1.61411e-05	0.00937489	8.18368e-12	1	1	4.66344e-05	0.000206077	1	1	9.7636e-05	0.00330209	1	0.000294898	1	1	1	1	1	0.000303296	1	0.0022921	1	1	0.000154101	3.65464e-06	1	2.44535e-05	0.0016533	1	0.00245149	1.17592e-06	1	1	0.000122179	1	1	1.07456e-07	0	1
1	1	1	1	1	0.000449678	1	1	5.58714e-06	1	1	1	1	1	5.28452e-05	1	1	1	1	1	1	1	1	1	1	1	1	1	1	1	1	1	1	1	1	1	1	1	1	1	1	1	1	1	1	1	1	0.0138659	1	1
1	1	1	1	1	0.00952683	1	1	1	1.13527e-06	1	1	1	1	1	1	1	0.0125705	0.00312497	1	0.00969764	1	1	1	0.00717654	1	0.0161387	1	1	0.0018096	1	1	1	0.00797665	1	1	1	1	1	1	1	1	1	1	1	1	1	0.0111973	1	1
1	0.000152215	0.0155164	1	4.50161e-06	8.9373e-13	1	0.000216716	7.0844e-10	7.69669e-06	0.000159052	0.000144949	1	1	0.0105975	1	1	0.00139415	1	1	1	0.00654679	1	1	1	1	1	0.00462294	1	1	1	9.16564e-07	1	1	1	0.000457682	1	1	1	1	1	0.00502549	0.00017631	0.00721653	1	1	1	1	3.44503e-07	1
1	1	1	1	1	1	1	1	1	1	1	0.00177869	1	1	1	1	1	1	0.00536744	1	1	1	1	1	1	1	1	1	1	1	1	1	1	1	1	0.0101453	0.00533658	1	1	1	1	1	0.00193079	1	0.00784703	1	0.0115337	1	0.00449493	1
1	1	1	1	0.00057394	1	1	1	0.00407172	1	1	0.00299531	1	1	1	1	1	1	1	1	7.69764e-11	1	1	0.00481962	1	1	1	1	1	1	0.00940305	1	1	4.31951e-06	0.0119514	0.00523894	1	1	1	1	1	1	7.19118e-11	0.000188148	1	1	1	0.000883301	1	0.0106351
0.0126683	1	1	1	1	1	1	1	1	1	1	1	1	1	1	1	1	1	1	1	1	1	1	1	1	1	1	1	1	1	1	0.000169808	1	1	1	0.0118025	1	1	0.0122195	1	1	1	1	1	1	1	1	1	0.00275392	1
0.00170374	0.0103997	0.000942051	0.00473211	0.000355863	6.06295e-05	1	0.0117463	1.1358e-11	1	3.39688e-05	5.03213e-06	1	1	2.41503e-10	1	1	0.000962764	1	0.0117764	6.67377e-12	0.00295603	0.000196658	8.7959e-08	0.000614179	1	1	1	1	1	1	0.00546592	1	1.30827e-06	1	8.43637e-05	9.15232e-06	0.00674214	0.00465999	1	1	1	0	4.89897e-06	1	1	0.00588283	8.52629e-09	1	7.34276e-07
0.00829374	1	0.00626478	1	8.69787e-07	0.00120522	1	1	4.38956e-11	0.00251605	1	2.71279e-06	1	1	5.65745e-09	1	1	0.000551165	1	1	3.23631e-09	1	1	1	4.22334e-05	1	1	0.00310269	1	1	1	0.000621772	1	4.88446e-06	1	4.39707e-06	1.2552e-06	1	1.07797e-05	0.00573575	1	8.95457e-05	2.22045e-16	2.93636e-06	1	1	1	4.69198e-07	0.00278615	0.00151846
0.00170758	1	0.00696311	1	3.63632e-06	6.68032e-05	1	1	2.32312e-08	1	0.00172112	3.52996e-06	0.0091704	1	2.9502e-09	1	1	0.0104407	1	1	0	0.00183936	0.00921568	2.52676e-05	0.000909209	1	1	0.0133832	1	1	4.20678e-05	0.015692	1	2.156e-06	1	0.00415363	8.25427e-07	1	0.000254952	1	1	1	0	4.53716e-08	1	0.00820356	1	1.28663e-09	1	1.84935e-07
1	1	1	1	1	1	1	1	1	1	1	1	1	1	1	0.00240455	1	1	1	1	1	1	1	1	1	1	1	1	1	1	1	1	1	0.000836408	1	1	1	1	1	1	1	1	1	1	1	1	1	0.0100065	1	0.000199989
1	1	1	1	1	1	1	1	1	1	1	1	1	1	1	1	1	1	1	1	2.50657e-08	1	1	2.02832e-07	1	1	1	1	1	0.000309705	1	1	1	1	0.000771174	1	1	0.00174552	1	1	1	0.00302218	1.36729e-06	1	1	1	1	2.90428e-08	1.71173e-06	1
1	1	1	1	1	1	1	1	0.00201478	1	1	1	1	1	0.00451439	1	1	1	1	1	4.51483e-06	1	1	0.000818682	0.000299582	1	1	1	0.00207108	1	1	1	1	0.00219023	1	1	6.98139e-06	0.0111178	1	1	1	1	1.94936e-08	1	1	1	1	3.25678e-07	0.00413196	0.00762048
1	1	1	1	1	1	1	1	0.000511445	1	1	1	1	0.0018708	0.00595524	1	1	1	1	1	7.70546e-06	1	1	6.33543e-05	1	1	1	1	1	1	1	1	1	0.00221595	1	1	1	3.87398e-06	1	1	1	0.00379509	0.000105368	1	1	1	1	0.000434554	0.00710757	0.00551042
0.00237249	1	0.015099	1	0.00124584	1	1	1	1	1	0.00150343	2.3081e-05	1	1.60703e-10	1	1	6.84788e-06	0.00424248	1	1	1	0.00148843	1	0.00693447	1	1	1	0.00358705	1	1	1	0.00114079	1	1	0.00110958	5.74763e-08	1	2.38109e-05	1.67216e-06	5.65251e-06	0.00114152	8.32436e-08	1	1	9.35164e-06	0.00520662	1	0.0033503	2.88658e-15	1
1	1	1	1	1	1	1	1	0.00506557	1	1	1	1	0.00396978	0.00769645	1	1	1	1	1	1.55393e-07	1	1	2.54774e-05	1	1	1	1	1	1	1	1	1	1.0782e-11	1	1	1	0.000726947	1	1	1	1	1.09417e-05	0.0153148	0.000356963	1	1	0.000605507	0.00265942	0.00532112
1	1	1	1	1	1	1	1	0.014729	1	1	1	1	1	1	1	1	1	1	1	1	1	1	1	1	1	0.0106881	1	1	1	1	1	1	1	1	1	1	1	1	1	1	1	1	1	1	1	1	1	1	1
0.00310886	1	1	1	1	1	1	1	1	1	1	1	1	1	1	1	1	1	1	1	1	1	1	1	1	1	1	1	1	1	1	1	1	1	1	1	1	1	1	1	1	1	1	1	1	1	1	0.0156283	1	1
1	1	0.000559841	1	1	0.0019768	0.00298349	1	1	0.00344109	3.69061e-07	6.79514e-08	0.000290876	1.75966e-10	0.000855616	1	0.00083922	1.6886e-05	1	1	1	1.71865e-05	1	3.89315e-05	1	1	1	0.00195882	0.000411767	1	1	1	1	1	1	2.17604e-14	1	3.41698e-09	5.75911e-05	0.000237691	1	2.78541e-10	0.000373237	1	1	0.0140531	0.00071353	1	0	1
0.000759205	0.00596164	0.00271686	0.0134124	0.0145123	7.71788e-06	0.0064612	0.012048	1	0.00806268	2.43925e-07	3.228e-07	0.0017826	2.66454e-15	1	1	2.62189e-07	4.01722e-05	1	1	0.00276071	2.12797e-05	1	3.95622e-06	1	1	1	0.00775912	1	0.00260529	0.011226	1	1	1	0.000560246	7.17382e-12	1	2.39872e-08	0.000324038	2.20387e-07	0.000127366	9.68513e-09	1	1	1.48889e-06	1	0.00198208	1.00591e-07	0	1
0.000635153	0.00735656	0.00103275	0.00420355	0.000229129	8.94954e-06	0.014339	0.00461546	1	0.000609425	9.68237e-05	2.35818e-05	0.000316473	6.28858e-10	1	1	5.14039e-09	2.91278e-05	1	1	0.00321457	1.77092e-05	1	1	0.0115328	1	1	0.00402957	0.0130163	1	1	1	1	0.00204838	1	0.000113539	1	7.41022e-10	0.000139502	5.10648e-10	2.6559e-05	6.58386e-09	1	1	1.04885e-08	1	0.000444359	0.000131199	0	0.00731187
0.00553322	0.015321	0.000642746	0.00528879	6.60598e-06	0.000614557	0.0035323	0.00591327	0.000162333	0.000792839	7.13348e-05	3.76346e-05	0.0047365	1	0.00193897	1	7.0041e-05	6.47672e-06	1	1	1	0.000633791	1	1	1	1	1	1	0.00595146	1	1	1	1	1	1	0.00069848	0.0127666	1	0.00104844	0.00472332	1	3.40319e-05	5.30905e-07	1	1	1	0.000373038	1	2.78111e-06	1
1	1	0.0118416	0.00915564	0.000516853	9.29153e-05	0.0103386	0.0135486	0.00106367	0.000304532	8.94537e-05	9.49218e-12	0.000497941	0.00202802	0.00471743	1	1.44167e-07	3.03704e-06	1	1	1	0.000264455	1	1	1	1	1	1	1.36767e-07	1	1	1	1	0.0130458	1	0.00538297	0.000197676	0.000196255	2.41492e-05	8.6877e-06	0.00348568	6.97528e-07	0.000880718	1	0.000242711	1	1.44252e-06	1	7.81957e-05	1
0.01328	1	0.0074705	0.00848984	0.000339098	5.45528e-05	0.00888106	0.00649581	1	0.00112432	0.000149092	0.000168076	0.000911408	6.64232e-09	1	0.00565443	1.64115e-11	1.81203e-06	1	1	0.00196318	0.000535743	1	1	1	1	1	0.0123399	0.000745884	1	1	1	1	0.000103872	1	0.000715941	1	1.26215e-07	4.62744e-05	1.41407e-10	2.73526e-06	1.01116e-07	1	1	1.15178e-08	1	1.85769e-06	6.21597e-07	1.33227e-15	0.00456338
[truncated: 40 more columns]

## Sheet: P_S_R
1	1	1	1	1	0.0039084	1	1	0.0140475	1	1	1	1	0.00903261	1	1	1	1	0.012009	0.0037625	1	1	1	1	1	0.0122187	1	1	0.0143972	1	1	1	1	1	1	1	1	0.0129451	1	1	1	1	1	1	1	1	1	1	1	1
1	1	1	1	1	1	1	1	0.0118824	1	1	1	1	1	1	1	1	0.00377108	1	0.0131327	1	1	1	1	1	0.00075539	1	1	0.00450594	1	1	1	1	1	1	1	1	1	1	1	1	1	1	1	1	1	1	1	1	1
1	1	1	1	1	1	1	1	0.00382412	1	1	1	1	1	1	0.00753338	1	1	1	0.0130899	1	1	1	0.00756841	0.0066686	0.00086247	1	1	0.00174797	1	1	1	1	1	0.000543144	1	1	1	1	1	1	1	1	1	1	1	1	1	1	1
1	1	1	1	1	1	1	0.0137581	1	1	1	1	1	1	1	1	1	1	1	1	1	1	1	1	1	0.00963632	1	1	0.0143798	1	1	1	1	1	1	1	1	1	1	1	1	1	1	1	1	1	1	1	1	1
1	1	1	1	1	1	1	1	1	1	1	1	1	1	1	0.000655446	1	7.22929e-05	0.00391564	1	1	1	1	1	0.00276345	1	1	1	1	1	1	1	1	1	1	1	1	1	1	1	1	1	1	1	1	1	1	1	1	1
0.0039084	1	1	1	1	1	1	1	1	1	1	1	1	1	1	1	1	1	1	1	1	1	1	1	1	0.000276641	1	1	3.69286e-05	1	1	1	1	0.00757315	1	1	1	1	1	1	1	1	1	1	1	1	1	1	1	1
1	1	1	1	1	1	1	1	1	1	1	1	1	1	1	1	1	1	1	1	1	1	1	1	1	1	1	1	1	1	1	1	1	1	1	1	1	1	1	1	1	1	1	1	1	1	1	1	1	1
1	1	1	0.0137581	1	1	1	1	1	1	1	1	1	1	1	1	1	1	1	1	1	1	1	1	1	1	1	1	1	1	1	1	1	1	1	1	1	1	1	1	1	1	1	1	1	1	1	1	1	1
0.0140475	0.0118824	0.00382412	1	1	1	1	1	1	1	1	1	1	1	1	1	1	1	0.00367524	1	1	1	1	1	0.00029345	1	1	1	1	1	1	1	1	1	0.0131738	1	1	1	1	1	1	1	1	1	1	1	1	1	1	1
1	1	1	1	1	1	1	1	1	1	1	1	1	1	1	1	1	1	1	1	0.00372163	1	1	1	1	1	1	1	1	1	1	1	0.000914015	1	1	1	1	1	1	1	1	1	1	1	1	1	1	1	1	1
1	1	1	1	1	1	1	1	1	1	1	1	1	1	1	1	1	1	1	1	1	1	1	1	1	1	1	1	1	1	1	1	1	1	1	1	1	1	1	1	1	1	1	1	1	1	1	1	1	1
1	1	1	1	1	1	1	1	1	1	1	1	1	1	1	1	1	1	1	1	1	1	1	1	1	1	1	1	1	1	1	1	0.00122083	1	1	1	1	1	1	1	1	1	1	1	1	1	1	1	1	1
1	1	1	1	1	1	1	1	1	1	1	1	1	1	1	1	1	1	1	1	1	1	1	1	1	1	1	1	1	1	1	1	1	1	1	1	1	1	1	1	1	1	1	0.0152449	1	1	1	1	1	1
0.00903261	1	1	1	1	1	1	1	1	1	1	1	1	1	1	1	1	0.000365422	0.00166938	1	1	1	1	1	2.27092e-07	1	1	1	1	1	1	1	1	1	0.00349187	1	1	1	1	1	1	1	1	1	1	0.0139937	1	0.00667485	0.00141646	1
1	1	1	1	1	1	1	1	1	1	1	1	1	1	1	1	1	1	1	1	1	1	1	1	1	1	1	1	1	1	1	1	1	1	1	1	1	3.97324e-05	1	1	1	1	1	1	1	1	1	1	1	1
1	1	0.00753338	1	0.000655446	1	1	1	1	1	1	1	1	1	1	1	1	0.00334001	0.000104451	1	1	1	1	1	8.37108e-13	1	1	1	1	0.000290984	1	1	0.0138692	1	0.00046344	1	1	1	1	1	0.000325118	1	1	1	1	1	1	1	1	1
1	1	1	1	1	1	1	1	1	1	1	1	1	1	1	1	1	0.0127085	1	1	1	1	1	1	1	1	1	1	0.01149	1	1	1	1	1	0.00464822	1	1	1	1	1	1	1	1	1	1	1	1	1	1	1
1	0.00377108	1	1	7.22929e-05	1	1	1	1	1	1	1	1	0.000365422	1	0.00334001	0.0127085	1	0.0106934	1	1	1	1	1	1	0.0157111	1	1	1	1	1	1	1	1	3.85379e-05	1	1	1	1	1	1	1	1	1	1	1	1	1	1	1
0.012009	1	1	1	0.00391564	1	1	1	0.00367524	1	1	1	1	0.00166938	1	0.000104451	1	0.0106934	1	1	0.000567721	1	1	1	0.000178815	0.000920516	1	1	1	1	1	1	1	1	0.000998721	1	1	1	1	1	0.00757544	1	0.00359405	1	1	0.00175003	1	1	1	1
0.0037625	0.0131327	0.0130899	1	1	1	1	1	1	1	1	1	1	1	1	1	1	1	1	1	1	1	1	1	1	1	1	1	0.00163514	0.00153811	1	1	1	1	1	1	1	1	1	1	1	1	1	1	1	1	1	1	1	1
1	1	1	1	1	1	1	1	1	0.00372163	1	1	1	1	1	1	1	1	0.000567721	1	1	1	1	0.00472197	1	1	1	1	1	0.000624092	1	1	1	1	1	1	1	1	1	1	1	1	0.000342852	1	1	1	1	0.00144425	1.42186e-05	1
1	1	1	1	1	1	1	1	1	1	1	1	1	1	1	1	1	1	1	1	1	1	1	1	1	1	1	1	1	1	1	1	1	1	1	1	1	1	1	1	1	1	1	1	1	1	1	1	1	1
1	1	1	1	1	1	1	1	1	1	1	1	1	1	1	1	1	1	1	1	1	1	1	1	1	1	1	1	1	1	1	1	1	1	1	1	1	1	1	1	1	1	1	1	1	1	1	1	1	1
1	1	0.00756841	1	1	1	1	1	1	1	1	1	1	1	1	1	1	1	1	1	0.00472197	1	1	1	1	1	1	1	1	1	1	1	1	0.000136779	1	1	1	0.000571776	1	1	1	1	1	1	1	1	1	1	1	1
1	1	0.0066686	1	0.00276345	1	1	1	0.00029345	1	1	1	1	2.27092e-07	1	8.37108e-13	1	1	0.000178815	1	1	1	1	1	1	0.00996282	1	1	1	0.00409693	1	1	0.0038634	1	0.00165939	1	1	1	1	1	0.000158042	1	1	1	1	1	1	1	1	0.0154373
0.0122187	0.00075539	0.00086247	0.00963632	1	0.000276641	1	1	1	1	1	1	1	1	1	1	1	0.0157111	0.000920516	1	1	1	1	1	0.00996282	1	1	1	1	1	1	1	1	0.00578321	1	1	1	1	1	1	1	1	1	1	1	1	1	1	1	1
1	1	1	1	1	1	1	1	1	1	1	1	1	1	1	1	1	1	1	1	1	1	1	1	1	1	1	1	1	1	1	1	1	0.00432661	1	1	1	1	1	1	1	1	1	1	1	1	1	1	1	1
1	1	1	1	1	1	1	1	1	1	1	1	1	1	1	1	1	1	1	1	1	1	1	1	1	1	1	1	1	1	1	1	1	1	1	1	1	1	1	1	1	1	1	1	1	1	1	1	1	1
0.0143972	0.00450594	0.00174797	0.0143798	1	3.69286e-05	1	1	1	1	1	1	1	1	1	1	0.01149	1	1	0.00163514	1	1	1	1	1	1	1	1	1	1	1	0.0144352	1	0.00129449	1	1	1	1	1	1	1	1	0.00233709	1	1	1	1	0.000466403	1	1
1	1	1	1	1	1	1	1	1	1	1	1	1	1	1	0.000290984	1	1	1	0.00153811	0.000624092	1	1	1	0.00409693	1	1	1	1	1	1	0.00184139	1.26436e-06	1	1	1	1	1	1.78401e-05	1	1.99962e-05	1	1	1	1	1	1	1	1	1
1	1	1	1	1	1	1	1	1	1	1	1	1	1	1	1	1	1	1	1	1	1	1	1	1	1	1	1	1	1	1	1	1	1	1	1	1	1	1	1	1	1	1	1	1	1	1	1	1	1
1	1	1	1	1	1	1	1	1	1	1	1	1	1	1	1	1	1	1	1	1	1	1	1	1	1	1	1	0.0144352	0.00184139	1	1	0.000947254	1	1	1	8.84133e-06	0.00096206	1	1	1	1	0.000122823	5.68503e-05	1	1	1	1	1	1
1	1	1	1	1	1	1	1	1	0.000914015	1	0.00122083	1	1	1	0.0138692	1	1	1	1	1	1	1	1	0.0038634	1	1	1	1	1.26436e-06	1	0.000947254	1	1	1	1	0.00012375	0.00750923	1	1	0.000234144	1	0.00195692	0.00855514	1	1	1	1	1	1
1	1	1	1	1	0.00757315	1	1	1	1	1	1	1	1	1	1	1	1	1	1	1	1	1	0.000136779	1	0.00578321	0.00432661	1	0.00129449	1	1	1	1	1	1	1	1.28199e-05	1	1	1	1	1	1.48865e-07	3.56755e-05	1	1	1	1.34579e-05	1	0.00303827
1	1	0.000543144	1	1	1	1	1	0.0131738	1	1	1	1	0.00349187	1	0.00046344	0.00464822	3.85379e-05	0.000998721	1	1	1	1	1	0.00165939	1	1	1	1	1	1	1	1	1	1	1	1	1	1	1	0.0139496	1	1	1	1	1	1	1	0.000470438	1
1	1	1	1	1	1	1	1	1	1	1	1	1	1	1	1	1	1	1	1	1	1	1	1	1	1	1	1	1	1	1	1	1	1	1	1	1	1	1	1	1	1	1	1	1	1	1	1	1	1
1	1	1	1	1	1	1	1	1	1	1	1	1	1	1	1	1	1	1	1	1	1	1	1	1	1	1	1	1	1	1	8.84133e-06	0.00012375	1.28199e-05	1	1	1	0.000204646	1	1	0.00227037	1	1	1	1	1	1	1	1	1
0.0129451	1	1	1	1	1	1	1	1	1	1	1	1	1	3.97324e-05	1	1	1	1	1	1	1	1	0.000571776	1	1	1	1	1	1	1	0.00096206	0.00750923	1	1	1	0.000204646	1	1	1	1	1	0.000216836	0.00343054	1	1	1	1	1	1
1	1	1	1	1	1	1	1	1	1	1	1	1	1	1	1	1	1	1	1	1	1	1	1	1	1	1	1	1	1.78401e-05	1	1	1	1	1	1	1	1	1	1	1	1	1	1	1	1	1	1	1	1
1	1	1	1	1	1	1	1	1	1	1	1	1	1	1	1	1	1	1	1	1	1	1	1	1	1	1	1	1	1	1	1	1	1	1	1	1	1	1	1	1	1	1	1	1	1	1	0.0051952	1	1
1	1	1	1	1	1	1	1	1	1	1	1	1	1	1	0.000325118	1	1	0.00757544	1	1	1	1	1	0.000158042	1	1	1	1	1.99962e-05	1	1	0.000234144	1	0.0139496	1	0.00227037	1	1	1	1	1	0.000100256	0.000207139	1	1	1	1	1	1
1	1	1	1	1	1	1	1	1	1	1	1	1	1	1	1	1	1	1	1	1	1	1	1	1	1	1	1	1	1	1	1	1	1	1	1	1	1	1	1	1	1	0.00128932	1	1	1	1	1	1	1
1	1	1	1	1	1	1	1	1	1	1	1	1	1	1	1	1	1	0.00359405	1	0.000342852	1	1	1	1	1	1	1	0.00233709	1	1	0.000122823	0.00195692	1.48865e-07	1	1	1	0.000216836	1	1	0.000100256	0.00128932	1	1	1	1	1	1	1	5.06194e-06
1	1	1	1	1	1	1	1	1	1	1	1	0.0152449	1	1	1	1	1	1	1	1	1	1	1	1	1	1	1	1	1	1	5.68503e-05	0.00855514	3.56755e-05	1	1	1	0.00343054	1	1	0.000207139	1	1	1	1	1	1	1	1	1
1	1	1	1	1	1	1	1	1	1	1	1	1	1	1	1	1	1	1	1	1	1	1	1	1	1	1	1	1	1	1	1	1	1	1	1	1	1	1	1	1	1	1	1	1	1	1	1	1	1
1	1	1	1	1	1	1	1	1	1	1	1	1	0.0139937	1	1	1	1	0.00175003	1	1	1	1	1	1	1	1	1	1	1	1	1	1	1	1	1	1	1	1	1	1	1	1	1	1	1	1	1	1	1
1	1	1	1	1	1	1	1	1	1	1	1	1	1	1	1	1	1	1	1	1	1	1	1	1	1	1	1	1	1	1	1	1	1	1	1	1	1	1	1	1	1	1	1	1	1	1	1	1	1
1	1	1	1	1	1	1	1	1	1	1	1	1	0.00667485	1	1	1	1	1	1	0.00144425	1	1	1	1	1	1	1	0.000466403	1	1	1	1	1.34579e-05	1	1	1	1	1	0.0051952	1	1	1	1	1	1	1	1	1	1
1	1	1	1	1	1	1	1	1	1	1	1	1	0.00141646	1	1	1	1	1	1	1.42186e-05	1	1	1	1	1	1	1	1	1	1	1	1	1	0.000470438	1	1	1	1	1	1	1	1	1	1	1	1	1	1	1
1	1	1	1	1	1	1	1	1	1	1	1	1	1	1	1	1	1	1	1	1	1	1	1	0.0154373	1	1	1	1	1	1	1	1	0.00303827	1	1	1	1	1	1	1	1	5.06194e-06	1	1	1	1	1	1	1
1	1	1	1	1	1	1	1	1	1	1	1	1	1	1	1	1	1	0.0142553	1	1	1	1	1	0.00604579	1	1	1	1	0.000362525	1	1	1	1	1	1	1	1	1	1	1	1	7.01594e-05	1	1	1	1	0.00602628	0.000711715	1
1	1	1	1	1	1	1	1	0.00209663	1	1	1	1	1	1	1	1	1	1	1	1	1	1	1	1	1	1	1	1	1	1	1	1	1	1	1	1	1	1	1	1	1	1	1	0.0159231	1	1	1	1	1
1	1	1	1	1	1	1	1	1	1	1	1	1	1	1	1	1	1	1	1	1.1507e-10	1	1	0.00329622	1	1	1	1	0.0131703	1	1	0.000194477	0.0141327	9.65344e-09	1	1	1	1.29948e-07	1	1	0.000978131	0.00071222	1	1	1	1	1	1	1	0.00247414
1	1	1	1	1	1	1	1	1	1	1	1	1	1	1	1	1	1	1	1	0.000323993	1	1	0.000160311	1	1	1	1	1	1	1	1	1	1	1	1	1	2.27187e-05	1	1	9.16778e-05	1	0.000230641	1	1	1	1	3.45604e-05	0.00724659	1
1	1	1	1	1	1	1	1	1	0.0138289	1	1	1	1	1	1	1	1	1	1	1	1	1	1	1	1	1	1	1	0.010569	1	0.00132082	1	1	1	1	0.000128891	1	1	1	1	1	0.00221215	0.00382455	1	1	1	1	1	1
1	1	1	1	1	1	1	1	1	1	1	1	1	1	1	1	1	1	1	1	1	1	1	1	1	1	1	1	0.000314117	7.22951e-05	1	1	0.000490959	1	1	1	0.00439128	1	1	1	1	1	0.00270649	1	1	1	1	1	1	1
1	1	1	1	2.19168e-05	1	1	1	1	1	1	1	1	1	1	1	1	0.014342	1	1	1	1	1	1	1	1	1	1	1	1	1	1	1	1	1	1	1	1	1	1	1	0.0030133	1	1	1	1	1	1	1	1
0.00133811	0.00630659	0.0101552	1	1	1	1	1	1	1	1	1	1	1	1	1	1	1	1	1	6.68477e-05	1	1	1	1	1	1	1	1	1	1	1	1	1	2.35051e-05	1	1	1	1	1	1	1	1	1	1	1	1	1	1	1
1	1	1	1	1	1	1	1	1	1	1	1	1	1	1	1	1	1	1	1	1	1	1	1	1	1	1	1	1	1	1	1	1	1	1	1	1	1	1	1	1	1	1	1	1	1	1	1	1	1
1	1	1	0.0123974	0.000835846	1	1	1	1	1	1	1	1	0.00110971	1	0.00267688	1	1	1	1	0.000334757	1	1	2.18477e-06	1	1	1	1	1	1	1	1	1	0.00403115	1	1	1	1	1	1	1	1	0.000236277	1	1	1	1	0.00202838	1	0.000616182
1	1	1	1	1	1	1	1	1	1	0.00501215	1	1	1	1	1	1	1	1	1	1	1	1	1	1	1	1	1	1	1	1	1	1	1	1	1	1	1	1	1	1	1	1	1	1	1	1	1	1	1
1	1	1	1	1	1	1	1	1	1	1	1	1	1	1	1	1	0.00940253	0.00189104	1	5.56691e-05	1	1	1	1	1	1	1	1	1	1	1	1	5.3231e-07	1	1	1	0.00845838	1	1	1	1	0.000467616	1	1	1	1	3.68916e-05	0.00584554	1
1	1	1	1	1	1	1	1	1	1	1	1	1	0.00794134	1	1	1	1	1	1	4.55267e-06	1	1	0.0062275	1	1	1	1	1	1	1	1	1	0.00499088	1	1	1	1	1	1	1	1	1.88878e-05	1	1	1	1	9.19265e-14	1	1
1	1	1	1	1	1	1	1	1	1	1	1	1	1	1	1	1	1	1	1	0.00146952	1	1	7.297e-06	1	1	1.3096e-05	1	0.000101521	0.000159643	1	1	0.000353988	1	1	1	1.40867e-05	1	1	1	1	1	1.58318e-13	0.000101309	1	1	1	1.04912e-10	1	1
1	1	1	1	1	1	1	1	1	1	1	1	1	1	6.78264e-05	1	0.00133904	1	1	1	5.72061e-07	1	1	0.000968236	1	1	0.000192423	1	1	0.000173619	1	1	0.0019093	1	1	1	2.13263e-06	1	1	1	1	1	3.41864e-11	1	1	1	1	7.7911e-12	1	1
1	1	1	1	1	1	1	1	1	1	1	1	1	1	1	1	1	1	1	1	1.53226e-05	1	1	0.00350057	1	1	1	1	1	0.000266933	1	1	1	1	1	1	6.87863e-05	1	1	1	1	1	6.06182e-13	1	1	1	1	1.13851e-11	1	1
1	1	1	1	1	1	1	1	1	1	1	1	1	1	1	1	1	1	1	1	7.93943e-07	1	1	0.00198787	1	1	1	1	1	1	1	0.00613239	1	4.35485e-08	1	1	1	6.438e-07	1	1	1	1	0.00320972	1	1	1	1	4.89954e-06	0.00686785	1
1	1	1	1	1	1	1	1	1	1	1	1	1	0.00401864	1	1	1	1	1	1	1	1	1	1	1	1	1	1	0.00881211	1	1	1	1	1	1	1	1	1	1	1	1	1	1	1	1	1	1	1	1	1
1	1	1	1	1	1	1	1	1	1	1	1	1	1	1	1	1	1	1	1	1	1	1	1	1	1	1	1	1	0.00787152	1	1	1	1	0.00787032	1	1	1	1	1	1	1	0.00602748	1	1	1	1	1	1	1
1	1	1	1	1	0.0024755	1	1	1	1	1	1	1	1	1	1	1	1	1	1	1	1	1	1	1	1	1	1	1	1	1	1	1	1	1	1	1	1	1	1	1	1	1	1	1	1	1	1	1	1
1	1	1	1	1	1	1	1	1	1	1	1	1	1	1	1	1	1	1	1	1	1	1	1	1	1	1	1	1	1	1	1	1	1	1	0.00428413	1	1	1	1	1	1	1	1	1	1	1	1	1	1
1	1	1	1	1	1	1	1	1	1	1	1	1	1	1	1	1	1	1	1	0.000158892	1	1	0.0165489	1	1	1	1	1	1	1	1	1	1	1	1	1	1	1	1	1	1	0.00131231	1	1	1	1	0.00456867	1	1
1	1	1	1	1	1	1	1	1	1	1	0.000820822	1	1	1	0.00178564	1	1	1	1	1	1	1	1	0.00071294	1	1	1	1	1	1	1	0.00126601	1	1	1	1	1	1	1	0.00184522	1	1	1	1	1	1	1	1	1
1	1	1	1	1	1	1	1	0.00845436	1	1	1	1	0.016045	0.0129565	0.000316527	1	1	1	1	1.76749e-05	1	1	0.000808872	1	1	1	1	1	1	1	0.00899763	0.000643838	0.013988	1	1	1	1.37765e-06	1	0.00745	1.21575e-07	0.00255797	1	1	1	1	1	7.16789e-07	0.00681904	1.63623e-06
1	1	1	1	1	1	1	1	0.00474085	1	1	1	1	1	1	1	1	1	1	1	0.00375892	1	1	1	1	1	1	1	1	1	1	1	1	1	1	1	1	1	1	1	1	1	0.00671585	1	1	0.0142035	1	1.49873e-05	1	0.00493374
0.0125571	0.00176541	0.000398403	0.00135932	4.18823e-05	1	1	1	1.45592e-08	1	1	1	1	9.20107e-07	1	1.25737e-05	1	1	1	1	2.37521e-12	1	0.00460541	0.00030827	1	1	1	1	1	1	1	1	1	0.00718958	2.37876e-06	0.000213222	1	0.0144376	1	0.00208313	1.9203e-05	0.000237843	0.0114637	1	1	0.0108867	1	1.70761e-07	1	6.19988e-06
1	1	1	1	1	1	1	1	1	1	1	1	1	1	1	1	1	1	1	1	1	1	0.0118508	1	1	1	1	1	1	1	1	1	1	1	1	1	1	1	1	1	1	1	0.000732824	1	1	1	1	1	1	1
1	1	0.00903001	1	2.58585e-05	1	1	1	0.000120625	1	1	1	1	1.85178e-09	1	2.27083e-07	1	1	1	1	1.60265e-11	1	1	0.00177549	1.39456e-05	1	1	1	1	1	1	0.00956504	0.0054384	0.00681808	6.51772e-06	1	1	0.00765918	1	1	5.34234e-07	0.00080946	0.0147087	1	1	1	1	1.81615e-06	1	3.48631e-08
1	1	1	1	1	1	1	1	2.25811e-05	1	1	1	1	7.54249e-08	0.0157477	1	0.00015226	1	1	1	8.34823e-05	1	1	6.90688e-06	1	0.0129807	1	1	1	1	1	1	1	1	1.51238e-06	1	1	1	1	1	1	1	0.00238022	1	1	1	1	1.13616e-05	0.014725	1
1	1	1	1	1	1	1	1	0.00301841	1	1	1	1	0.00807266	1	1	1	1	1	1	0.000125227	1	1	0.000619093	1	1	9.2938e-05	1	0.00407104	1	1	1	1	1	1	1	0.00402372	1	1	1	1	1	1.03514e-09	1	1	1	1	7.95275e-12	1	1
1	1	1	1	1	1	1	1	0.00183419	1	1	1	1	1	1	1	0.000247107	1	1	1	1	1	1	1	1	1	1	1	1	1	1	1	1	1	0.0133122	1	1	1	1	1	1	1	1	1	0.000309654	1	1	0.0125595	1	1
1	1	1	1	1	1	1	1	1	1	1	1	1	0.0142845	1	1	1	1	1	1	6.48148e-06	1	1	1	1	1	1	1	1	1	1	1	1	1.70792e-06	1	1	1	2.82602e-07	1	1	1	1	0.000163386	1	1	1	1	1.6817e-06	0.0105413	1
1	1	1	1	1	1	1	1	1	0.00386893	1	1	1	0.00107224	1	0.00310225	1	1	1	1	1	1	1	1	1	1	1	1	1	0.000773587	1	1	1	1	0.00261807	1	1	1	1	1	0.00141053	1	1	1	1	1	1	1	1	0.00285696
1	1	1	1	1	1	1	1	1	1	1	1	1	1	1	1	1	1	1	1	1	1	1	1	1	1	1	1	1	4.66842e-05	1	1	1	1	1	1	1	1	1	1	4.48796e-07	1	1	0.0063993	1	1	1	1	1	0.00346572
1	1	1	1	1	1	1	1	1	1	1	1	1	1	1	1	1	1	1	1	1	1	1	1	1	1	1	1	1	1	1	1	1	1	1	1	1	0.00382471	1	1	1	1	1	1	1	1	0.00626282	1	1	1
1	1	1	1	1	1	1	1	0.0116651	1	1	1	1	1	1	1	1	1	1	1	4.23829e-06	1	1	7.55238e-05	1	1	1	1	1	1	1	1	1	0.00645286	1	1	1	0.00166471	1	1	1	1	4.672e-08	1	1	1	1	4.66022e-06	0.00493171	1
1	1	1	1	1	1	1	1	0.0160246	1	1	1	1	1	1	1	1	1	1	1	1.42123e-09	1	1	0.000800561	1	1	1	1	1	1	1	5.45932e-06	3.61282e-05	1.30734e-06	1	1	1	2.45478e-06	1	1	2.08947e-07	1	1	1	1	1	1	4.48533e-06	0.011863	6.09429e-06
1	1	1	1	1	1	1	1	1	1	1	1	1	1	1	1	1	1	1	1	1	1	1	1	1	1	1	1	1	1	1	2.5566e-06	1	1	1	1	0.00223255	1	1	1	1	1	1	1	1	1	1	1	1	0.00309028
1	1	1	1	1	1	1	1	1	1	1	1	1	1	1	1	1	1	1	1	1	1	1	1	1	1	1	1	1	1	1	0.0107805	1	1	1	1	1	1	1	1	1	1	0.000846819	0.00823234	1	1	1	1	1	1
1	1	1	1	1	1	1	1	1	1	1	1	1	1	1	1	1	1	1	1	9.30615e-06	1	1	0.000703431	1	1	1	1	1	0.0017385	1	1	1	0.00090081	1	1	1	0.00639214	1	1	1	1	5.65319e-09	1	1	1	1	1.85516e-05	0.0118682	0.0158772
[truncated: 40 more columns]

## Sheet: Z_R_H
0	0.257055	1.02023	-0.368423	-1.31829	-0.896985	0.396845	-1.87375	-0.39502	-2.67713	-2.79442	-2.56816	-3.02542	-3.66336	-2.09679	-2.05593	-3.30461	-3.84433	0.377714	-3.20064	0	-2.59614	0.828282	0.37906	-2.17938	-2.97925	0	-1.50138	0	0	1.79043	-1.56924	0	0	-2.76998	-5.13513	0	-1.26517	-1.37939	-3.21659	-1.64109	-2.09948	-2.42819	-2.09272	-1.67009	-2.1558	-1.98695	0	-2.99972	-1.65895
0.257055	0	0.960844	-0.144516	-0.440387	-0.123268	0.478359	-2.28972	-0.269778	-2.28248	-2.31263	-1.74491	-2.83601	-3.32391	-1.71911	-2.52093	0	-3.37236	1.37544	-2.91703	0	-2.31288	0.654821	0.890162	-2.40206	-3.8455	1.44866	0	0	-0.376171	1.50054	0	0	-2.23619	-2.54808	-4.56845	0	0	0	0	0	-1.59515	-1.91453	-1.71079	-1.56753	0.671571	-1.83223	0	-2.4904	-1.54354
1.02023	0.960844	0	0.478613	-0.665652	0.0121785	-0.449754	-3.64708	0.523331	-2.88398	-2.56061	-2.73561	-3.0585	-4.6752	-2.09741	-3.14692	-3.23873	-4.44111	2.09235	-2.90796	1.60677	-2.85153	0.810257	0.738238	-3.1878	-3.80871	0	-1.42669	0	-1.22305	0	-1.35005	0	-1.7396	-3.93554	-5.08172	0	0	-1.75518	-1.41154	-2.25617	-1.62903	-2.30911	-1.67714	-1.75937	0.433371	-1.79877	0	-2.92028	-1.8812
-0.368423	-0.144516	0.478613	0	-1.37724	-1.29407	-1.12548	-4.05651	0.0482162	-2.45379	-2.47398	-1.99015	-3.0104	-3.07588	-1.6091	-3.29089	-3.18919	-3.46886	0.672046	-2.72341	0	-4.10756	0.581269	-0.176131	-1.61219	-3.06271	0	-1.81048	0	0	1.3432	0	0	-2.06218	-2.71015	-4.57086	0	0	-1.37344	-3.57573	0	0	-2.20092	-1.35693	-1.97846	-1.24406	-2.24719	0	-2.39428	-1.21614
-1.31829	-0.440387	-0.665652	-1.37724	0	-3.89201	-3.89072	-2.81075	-2.1621	-3.37404	-3.52748	-3.16285	-0.687961	-5.45867	-3.12923	-5.41727	-2.32714	-5.81818	1.74337	-2.21616	0	-3.013	-2.76261	-2.00159	-4.94761	-2.84309	0	-1.7761	0	-2.59409	0	-2.94222	0.387777	-1.80204	-1.65236	-2.62167	0	0	-0.522576	-1.65561	-2.32356	-3.28048	-3.30485	-2.21895	-1.8295	0.254841	-2.34551	0	-2.1254	0.440324
-0.896985	-0.123268	0.0121785	-1.29407	-3.89201	0	-0.479537	-3.70906	-1.66015	-3.41954	-4.10875	-2.96692	-3.99507	-4.08722	-2.69135	-1.61851	-2.64138	-2.71597	0.382774	-2.31624	-1.86231	-2.83737	0.196197	0.219774	-3.21358	-4.11356	0	-1.85302	0.838259	0	1.76578	-2.17368	0	-3.14514	-2.51226	-5.18157	-1.91391	-1.67718	-2.80655	-2.77227	-1.87329	-2.57089	-3.57981	-2.15109	-2.40871	-0.0211086	-3.61177	-1.62917	-4.0348	0
0.396845	0.478359	-0.449754	-1.12548	-3.89072	-0.479537	0	-1.36805	-1.4032	-2.2132	-3.02528	-0.403693	-2.90631	-1.82716	-1.42707	0	-1.88461	-1.68878	0.266796	-2.02668	0	-1.80285	0.685655	-0.494496	0	-2.49464	0	0	0	1.38525	0	-1.9086	0	-1.57826	-1.56766	-3.51042	0	0	-2.95541	-1.26121	0	0	-2.10795	0	-1.26356	-1.21096	-2.23811	0	-2.41364	-1.23742
-1.87375	-2.28972	-3.64708	-4.05651	-2.81075	-3.70906	-1.36805	0	-2.79079	-2.04862	-2.7039	-1.65448	-3.71199	-1.25288	-2.80135	0	-1.39842	-1.43349	0	-1.73726	0	-1.77085	0.749176	-2.92072	0	0	0	0	0	0	0	0	0	0	0	-1.68608	0	-2.12127	-1.46224	-1.24254	0	0	-3.82465	-3.25144	-3.49273	0	-1.93132	0	-2.36655	0
-0.39502	-0.269778	0.523331	0.0482162	-2.1621	-1.66015	-1.4032	-2.79079	0	-2.82343	-3.24018	-2.69747	-2.80776	-4.30394	-2.33822	-2.39247	-2.15354	-4.48878	2.12153	-2.27929	1.93022	-4.73969	1.40082	0.662914	-4.63047	-3.93817	0	-1.8064	0	-1.74188	0	-2.30718	0	-1.56635	-2.9523	-5.39597	0	0	-1.86435	-3.9465	-1.89887	-2.04029	-3.22155	-1.49209	-2.07436	-1.60746	-2.40632	0	-3.87949	0
-2.67713	-2.28248	-2.88398	-2.45379	-3.37404	-3.41954	-2.2132	-2.04862	-2.82343	0	-2.83917	-2.42218	-0.916469	-1.90239	-3.18442	-4.44739	-2.77785	-2.97719	-1.99896	-1.75593	1.77432	-3.60182	-1.34828	-1.5799	-3.06462	-1.65418	0	-1.9636	-2.58829	-1.72126	0	-2.80223	1.9366	0	0	-1.88075	-1.99364	-1.54698	-3.09157	-2.78051	-3.74747	-4.44903	-2.8193	-1.58529	-1.76619	0	-3.19302	0	-2.64866	0
-2.79442	-2.31263	-2.56061	-2.47398	-3.52748	-4.10875	-3.02528	-2.7039	-3.24018	-2.83917	0	-3.29977	-3.62591	-0.904794	-2.91876	-1.55675	-2.99505	-3.1842	0	-1.48673	0	-0.468596	-1.34332	0	-2.07487	0	0	-2.2308	-1.72659	0	0	-3.21465	0	0	0	-3.42638	-2.21731	-2.99296	-3.23677	-2.74596	-1.91768	-2.54083	-2.92948	-1.76606	-1.84174	-2.3985	-2.94377	-1.23595	-3.73774	0
-2.56816	-1.74491	-2.73561	-1.99015	-3.16285	-2.96692	-0.403693	-1.65448	-2.69747	-2.42218	-3.29977	0	-0.564448	-4.44488	-3.37066	-3.4843	-5.48957	-4.03393	0.463952	-1.68453	-1.64687	-2.99086	-1.34562	0	-3.81364	-1.37186	0	-2.80747	-2.30847	0	0	-3.08171	1.59425	-1.96314	-2.58132	-4.09451	-1.91337	-1.68102	-3.49059	-2.59198	-3.92995	-2.76079	-5.85454	-5.70133	-2.06503	-1.93025	-2.45939	0	-5.28636	-1.97532
-3.02542	-2.83601	-3.0585	-3.0104	-0.687961	-3.99507	-2.90631	-3.71199	-2.80776	-0.916469	-3.62591	-0.564448	0	-1.6748	-4.704	-3.32488	-2.63702	-2.25675	0	0	0	-2.93863	0	-1.5152	-3.3462	0	0	-1.69776	-1.64799	-2.48974	0	0.615154	2.65361	0	0	-2.12413	-4.90265	-4.24303	-0.964037	-2.49798	-3.77023	-2.5122	-4.5619	-2.8993	-1.85005	0	-2.60771	0	-2.77941	0
-3.66336	-3.32391	-4.6752	-3.07588	-5.45867	-4.08722	-1.82716	-1.25288	-4.30394	-1.90239	-0.904794	-4.44488	-1.6748	0	-3.25073	3.1679	-0.503439	0.281039	-3.61989	-1.32344	-2.23949	-0.1214	-1.86001	0	2.86109	2.2936	-1.33384	-1.97936	-2.18358	1.88807	0	-2.42233	0	0.411382	3.3965	-1.57725	-1.86896	-1.48164	-2.60632	-2.35988	0.531804	-2.60177	-3.4793	-1.97478	-1.349	-4.33669	-2.14565	0	-6.83092	-3.30961
-2.09679	-1.71911	-2.09741	-1.6091	-3.12923	-2.69135	-1.42707	-2.80135	-2.33822	-3.18442	-2.91876	-3.37066	-4.704	-3.25073	0	-2.29812	-2.70823	-3.19856	0	-2.05247	0	-3.24115	-1.79637	0	0	0	0	-1.89714	-0.293622	2.19873	0	-5.02988	-2.22289	-1.50271	0	-2.39679	0.333882	3.19024	-2.43812	-1.93028	0	-1.93129	-2.46843	2.20903	-1.24797	0	-1.68913	0	-3.12145	0
-2.05593	-2.52093	-3.14692	-3.29089	-5.41727	-1.61851	0	0	-2.39247	-4.44739	-1.55675	-3.4843	-3.32488	3.1679	-2.29812	0	-2.47894	1.29941	-4.35776	1.76444	-2.74264	0.262842	0	-1.25162	6.25588	0.407282	-1.93959	-1.34024	-1.90957	2.75628	0	-1.47571	-2.93373	0	3.97813	0	-1.22525	0	-4.40812	-1.95198	4.07166	0.223028	-1.31508	0	-1.33424	-2.48564	-3.26492	0	-1.92876	-2.61753
-3.30461	0	-3.23873	-3.18919	-2.32714	-2.64138	-1.88461	-1.39842	-2.15354	-2.77785	-2.99505	-5.48957	-2.63702	-0.503439	-2.70823	-2.47894	0	-1.13785	-1.72131	-1.25134	-1.84684	-0.238483	-1.43161	-3.29433	-1.69251	-2.36138	-1.42666	-2.52964	-5.44475	0	0	-3.15302	0	2.14146	3.30585	-0.211148	-3.25342	-1.37961	-3.72421	-3.74067	-2.80914	-2.50777	-3.7859	-1.31737	-2.7145	0	-3.70327	-1.34514	-2.91264	0
-3.84433	-3.37236	-4.44111	-3.46886	-5.81818	-2.71597	-1.68878	-1.43349	-4.48878	-2.97719	-3.1842	-4.03393	-2.25675	0.281039	-3.19856	1.29941	-1.13785	0	-3.0264	0	-1.7929	-3.33737	-1.40977	-1.76688	0.52683	0.498202	-1.35679	-2.84552	-5.90551	0	0	-3.23099	0	1.00122	2.76918	-1.50019	-2.93886	-1.60408	-3.6541	-3.40526	-2.07831	-2.70881	-4.73607	-1.91745	-2.02578	-2.68007	-3.56522	-2.01173	-3.85288	0
0.377714	1.37544	2.09235	0.672046	1.74337	0.382774	0.266796	0	2.12153	-1.99896	0	0.463952	0	-3.61989	0	-4.35776	-1.72131	-3.0264	0	-2.29878	2.28088	-3.81339	0.873359	1.6702	-4.22471	-3.79051	0	0	0	-2.52394	0	0	-1.36795	-1.88114	-3.76759	-2.31611	0	0	0	0	-3.14504	0	0	0	-1.47427	1.89331	-1.68358	0	2.14436	0
-3.20064	-2.91703	-2.90796	-2.72341	-2.21616	-2.31624	-2.02668	-1.73726	-2.27929	-1.75593	-1.48673	-1.68453	0	-1.32344	-2.05247	1.76444	-1.25134	0	-2.29878	0	-2.6721	-1.47038	-2.05794	-1.92573	1.57568	0	0	0	0	3.14755	0	0	-3.31215	-1.77366	-1.23931	-3.04435	0	0	-2.34224	0	0	0	-1.38679	0	0	0	-1.7179	0	-1.87663	-1.44972
0	0	1.60677	0	0	-1.86231	0	0	1.93022	1.77432	0	-1.64687	0	-2.23949	0	-2.74264	-1.84684	-1.7929	2.28088	-2.6721	0	0	1.58271	0	-2.43415	-1.23884	0	0	-1.40634	-2.22355	0	0	2.18537	0	-2.4907	-2.16141	-2.08662	-1.93421	-1.9514	-2.10118	-4.22453	-2.18141	-2.30088	-1.74535	-1.28222	-1.22929	-1.38557	0	-0.662725	0
-2.59614	-2.31288	-2.85153	-4.10756	-3.013	-2.83737	-1.80285	-1.77085	-4.73969	-3.60182	-0.468596	-2.99086	-2.93863	-0.1214	-3.24115	0.262842	-0.238483	-3.33737	-3.81339	-1.47038	0	0	-1.36873	0	-1.23613	0.668418	0	-1.75173	-2.03418	0	0	-0.445248	0	2.25021	1.92677	-0.0302252	-4.26213	-1.59981	-3.12694	-3.02897	-1.36618	-3.1729	-3.27189	-1.72242	-1.62155	-2.00381	-2.48179	0	-3.29179	0
0.828282	0.654821	0.810257	0.581269	-2.76261	0.196197	0.685655	0.749176	1.40082	-1.34828	-1.34332	-1.34562	0	-1.86001	-1.79637	0	-1.43161	-1.40977	0.873359	-2.05794	1.58271	-1.36873	0	1.4086	0	0	0	-1.78011	0	1.68877	0	0	0	-1.47396	-2.63839	-1.83355	0	-1.82762	0	-2.47997	0	0	-3.25925	0	0	0	0	0	-1.5571	0
0.37906	0.890162	0.738238	-0.176131	-2.00159	0.219774	-0.494496	-2.92072	0.662914	-1.5799	0	0	-1.5152	0	0	-1.25162	-3.29433	-1.76688	1.6702	-1.92573	0	0	1.4086	0	0	-1.98404	0	-2.52448	1.59389	0	0	0	0	-1.90936	-1.97329	-1.65927	0	0	0	0	0	0	0	0	0	0	-1.2704	0	0	0
-2.17938	-2.40206	-3.1878	-1.61219	-4.94761	-3.21358	0	0	-4.63047	-3.06462	-2.07487	-3.81364	-3.3462	2.86109	0	6.25588	-1.69251	0.52683	-4.22471	1.57568	-2.43415	-1.23613	0	0	0	1.08557	0	-1.93019	-1.93654	4.68863	0	-3.65942	-3.36473	0	3.62165	-1.961	-1.87146	-1.76148	-4.82546	-2.21171	2.38795	0.137536	-1.96553	0	-1.6588	-2.2727	-2.08676	0	-4.00709	-2.8947
-2.97925	-3.8455	-3.80871	-3.06271	-2.84309	-4.11356	-2.49464	0	-3.93817	-1.65418	0	-1.37186	0	2.2936	0	0.407282	-2.36138	0.498202	-3.79051	0	-1.23884	0.668418	0	-1.98404	1.08557	0	-1.83488	-1.78019	-4.82043	-2.10185	0	-1.35586	0	3.23491	2.66925	0.867323	-2.11729	0	-2.20672	-2.43908	0	-1.62917	-1.81756	0	-1.93047	-2.24952	-1.80504	-3.17726	-1.99645	1.41544
0	1.44866	0	0	0	0	0	0	0	0	0	0	0	-1.33384	0	-1.93959	-1.42666	-1.35679	0	0	0	0	0	0	0	-1.83488	0	0	0.901603	-1.21017	0	0	-2.04134	-1.91947	0	0	-1.38345	0	0	1.71679	1.88976	0	1.91294	1.78699	0	0	0	1.57161	0	1.39417
-1.50138	0	-1.42669	-1.81048	-1.7761	-1.85302	0	0	-1.8064	-1.9636	-2.2308	-2.80747	-1.69776	-1.97936	-1.89714	-1.34024	-2.52964	-2.84552	0	0	0	-1.75173	-1.78011	-2.52448	-1.93019	-1.78019	0	0	-2.3086	0	0	-3.37283	0	0	0	-3.41701	-2.0693	-2.38771	-3.01684	-2.95624	-1.42314	-3.01276	-3.02631	-2.27423	-2.40802	-1.94026	-2.26896	-1.72617	-3.06818	0
0	0	0	0	0	0.838259	0	0	0	-2.58829	-1.72659	-2.30847	-1.64799	-2.18358	-0.293622	-1.90957	-5.44475	-5.90551	0	0	-1.40634	-2.03418	0	1.59389	-1.93654	-4.82043	0.901603	-2.3086	0	0.167552	0	-5.38993	-2.79811	-3.69375	0	-1.63048	-1.38674	0.178846	-3.7774	-3.81788	-1.30707	-2.27777	0.555301	1.67424	-1.84917	0	-2.85232	3.97643	-1.92762	0
0	-0.376171	-1.22305	0	-2.59409	0	1.38525	0	-1.74188	-1.72126	0	0	-2.48974	1.88807	2.19873	2.75628	0	0	-2.52394	3.14755	-2.22355	0	1.68877	0	4.68863	-2.10185	-1.21017	0	0.167552	0	0	-3.59101	-5.32592	2.10801	4.01467	0	3.01017	2.28216	-3.19755	0	4.74355	2.30481	2.82373	2.44931	0	0	0	0	1.35634	0.0482186
1.79043	1.50054	0	1.3432	0	1.76578	0	0	0	0	0	0	0	0	0	0	0	0	0	0	0	0	0	0	0	0	0	0	0	0	0	0	-1.93626	-2.03568	0	0	0	1.88443	0	1.32011	0	1.48742	0	1.31645	0	1.51061	0	1.73214	0	1.47196
-1.56924	0	-1.35005	0	-2.94222	-2.17368	-1.9086	0	-2.30718	-2.80223	-3.21465	-3.08171	0.615154	-2.42233	-5.02988	-1.47571	-3.15302	-3.23099	0	0	0	-0.445248	0	0	-3.65942	-1.35586	0	-3.37283	-5.38993	-3.59101	0	0	5.21828	1.93106	0	-3.15996	-6.92217	-5.00284	-1.42374	-2.5571	-4.27199	-2.8255	-6.20275	-4.4929	-1.6534	-1.21505	-2.17895	0	-3.17289	0
0	0	0	0	0.387777	0	0	0	0	1.9366	0	1.59425	2.65361	0	-2.22289	-2.93373	0	0	-1.36795	-3.31215	2.18537	0	0	0	-3.36473	0	-2.04134	0	-2.79811	-5.32592	-1.93626	5.21828	0	-1.85619	-1.97263	0	-4.31625	-1.2886	2.47122	0	-4.15639	-2.20998	-3.57297	-3.1037	0	0	0	1.78373	0	2.77409
0	-2.23619	-1.7396	-2.06218	-1.80204	-3.14514	-1.57826	0	-1.56635	0	0	-1.96314	0	0.411382	-1.50271	0	2.14146	1.00122	-1.88114	-1.77366	0	2.25021	-1.47396	-1.90936	0	3.23491	-1.91947	0	-3.69375	2.10801	-2.03568	1.93106	-1.85619	0	-0.200869	0.520956	-3.27404	-0.835234	0	0	0	0	-2.01201	-1.75058	0	-2.06543	0	-0.333129	-1.82227	-1.21196
-2.76998	-2.54808	-3.93554	-2.71015	-1.65236	-2.51226	-1.56766	0	-2.9523	0	0	-2.58132	0	3.3965	0	3.97813	3.30585	2.76918	-3.76759	-1.23931	-2.4907	1.92677	-2.63839	-1.97329	3.62165	2.66925	0	0	0	4.01467	0	0	-1.97263	-0.200869	0	1.28208	0	0	0	1.74107	2.93164	0	0	0	0	0	0	1.20912	-1.8097	0
-5.13513	-4.56845	-5.08172	-4.57086	-2.62167	-5.18157	-3.51042	-1.68608	-5.39597	-1.88075	-3.42638	-4.09451	-2.12413	-1.57725	-2.39679	0	-0.211148	-1.50019	-2.31611	-3.04435	-2.16141	-0.0302252	-1.83355	-1.65927	-1.961	0.867323	0	-3.41701	-1.63048	0	0	-3.15996	0	0.520956	1.28208	0	-1.91825	-2.12605	-2.95602	-0.346317	-1.52966	-3.99084	-3.79782	-2.50746	-1.90155	-4.26676	-2.5777	0	-4.82377	-1.73688
0	0	0	0	0	-1.91391	0	0	0	-1.99364	-2.21731	-1.91337	-4.90265	-1.86896	0.333882	-1.22525	-3.25342	-2.93886	0	0	-2.08662	-4.26213	0	0	-1.87146	-2.11729	-1.38345	-2.0693	-1.38674	3.01017	0	-6.92217	-4.31625	-3.27404	0	-1.91825	0	1.4423	-4.12774	-4.3999	-0.505022	-3.02799	0.553014	2.81109	-2.00603	0	-2.82034	1.09876	-2.15214	0
-1.26517	0	0	0	0	-1.67718	0	-2.12127	0	-1.54698	-2.99296	-1.68102	-4.24303	-1.48164	3.19024	0	-1.37961	-1.60408	0	0	-1.93421	-1.59981	-1.82762	0	-1.76148	0	0	-2.38771	0.178846	2.28216	1.88443	-5.00284	-1.2886	-0.835234	0	-2.12605	1.4423	0	-2.97898	-3.40424	0.771936	-3.27709	-0.0194058	-0.00674108	-1.63203	-1.99907	-1.48814	-2.47779	-2.04157	0
-1.37939	0	-1.75518	-1.37344	-0.522576	-2.80655	-2.95541	-1.46224	-1.86435	-3.09157	-3.23677	-3.49059	-0.964037	-2.60632	-2.43812	-4.40812	-3.72421	-3.6541	0	-2.34224	-1.9514	-3.12694	0	0	-4.82546	-2.20672	0	-3.01684	-3.7774	-3.19755	0	-1.42374	2.47122	0	0	-2.95602	-4.12774	-2.97898	0	-5.10455	-5.56083	-3.80972	-4.44505	-2.06363	-3.11849	0	-3.17128	-1.98712	-3.75986	0
-3.21659	0	-1.41154	-3.57573	-1.65561	-2.77227	-1.26121	-1.24254	-3.9465	-2.78051	-2.74596	-2.59198	-2.49798	-2.35988	-1.93028	-1.95198	-3.74067	-3.40526	0	0	-2.10118	-3.02897	-2.47997	0	-2.21171	-2.43908	1.71679	-2.95624	-3.81788	0	1.32011	-2.5571	0	0	1.74107	-0.346317	-4.3999	-3.40424	-5.10455	0	-2.28981	-2.36566	-1.9769	-1.6093	-2.83507	0	-3.91252	-0.410475	-3.20742	0
-1.64109	0	-2.25617	0	-2.32356	-1.87329	0	0	-1.89887	-3.74747	-1.91768	-3.92995	-3.77023	0.531804	0	4.07166	-2.80914	-2.07831	-3.14504	0	-4.22453	-1.36618	0	0	2.38795	0	1.88976	-1.42314	-1.30707	4.74355	0	-4.27199	-4.15639	0	2.93164	-1.52966	-0.505022	0.771936	-5.56083	-2.28981	0	-0.41671	0.488809	2.76167	-2.05647	0	-3.25775	0	-2.03419	-2.28814
-2.09948	-1.59515	-1.62903	0	-3.28048	-2.57089	0	0	-2.04029	-4.44903	-2.54083	-2.76079	-2.5122	-2.60177	-1.93129	0.223028	-2.50777	-2.70881	0	0	-2.18141	-3.1729	0	0	0.137536	-1.62917	0	-3.01276	-2.27777	2.30481	1.48742	-2.8255	-2.20998	0	0	-3.99084	-3.02799	-3.27709	-3.80972	-2.36566	-0.41671	0	-1.56857	-2.25351	-2.49155	-3.5761	-2.49411	-1.62053	-5.31692	-2.50539
-2.42819	-1.91453	-2.30911	-2.20092	-3.30485	-3.57981	-2.10795	-3.82465	-3.22155	-2.8193	-2.92948	-5.85454	-4.5619	-3.4793	-2.46843	-1.31508	-3.7859	-4.73607	0	-1.38679	-2.30088	-3.27189	-3.25925	0	-1.96553	-1.81756	1.91294	-3.02631	0.555301	2.82373	0	-6.20275	-3.57297	-2.01201	0	-3.79782	0.553014	-0.0194058	-4.44505	-1.9769	0.488809	-1.56857	0	0.0304132	-1.9523	-2.02758	-3.84043	1.89489	-5.75741	-3.22779
-2.09272	-1.71079	-1.67714	-1.35693	-2.21895	-2.15109	0	-3.25144	-1.49209	-1.58529	-1.76606	-5.70133	-2.8993	-1.97478	2.20903	0	-1.31737	-1.91745	0	0	-1.74535	-1.72242	0	0	0	0	1.78699	-2.27423	1.67424	2.44931	1.31645	-4.4929	-3.1037	-1.75058	0	-2.50746	2.81109	-0.00674108	-2.06363	-1.6093	2.76167	-2.25351	0.0304132	0	-0.369486	-2.11775	-1.61908	-2.00035	-3.13094	-2.5767
-1.67009	-1.56753	-1.75937	-1.97846	-1.8295	-2.40871	-1.26356	-3.49273	-2.07436	-1.76619	-1.84174	-2.06503	-1.85005	-1.349	-1.24797	-1.33424	-2.7145	-2.02578	-1.47427	0	-1.28222	-1.62155	0	0	-1.6588	-1.93047	0	-2.40802	-1.84917	0	0	-1.6534	0	0	0	-1.90155	-2.00603	-1.63203	-3.11849	-2.83507	-2.05647	-2.49155	-1.9523	-0.369486	0	-1.4901	-1.28444	-1.91462	-2.53945	0
-2.1558	0.671571	0.433371	-1.24406	0.254841	-0.0211086	-1.21096	0	-1.60746	0	-2.3985	-1.93025	0	-4.33669	0	-2.48564	0	-2.68007	1.89331	0	-1.22929	-2.00381	0	0	-2.2727	-2.24952	0	-1.94026	0	0	1.51061	-1.21505	0	-2.06543	0	-4.26676	0	-1.99907	0	0	0	-3.5761	-2.02758	-2.11775	-1.4901	0	1.63511	-1.34841	-0.019448	-3.18848
-1.98695	-1.83223	-1.79877	-2.24719	-2.34551	-3.61177	-2.23811	-1.93132	-2.40632	-3.19302	-2.94377	-2.45939	-2.60771	-2.14565	-1.68913	-3.26492	-3.70327	-3.56522	-1.68358	-1.7179	-1.38557	-2.48179	0	-1.2704	-2.08676	-1.80504	0	-2.26896	-2.85232	0	0	-2.17895	0	0	0	-2.5777	-2.82034	-1.48814	-3.17128	-3.91252	-3.25775	-2.49411	-3.84043	-1.61908	-1.28444	1.63511	0	-2.17233	-0.439996	2.20699
0	0	0	0	0	-1.62917	0	0	0	0	-1.23595	0	0	0	0	0	-1.34514	-2.01173	0	0	0	0	0	0	0	-3.17726	1.57161	-1.72617	3.97643	0	1.73214	0	1.78373	-0.333129	1.20912	0	1.09876	-2.47779	-1.98712	-0.410475	0	-1.62053	1.89489	-2.00035	-1.91462	-1.34841	-2.17233	0	0	0
-2.99972	-2.4904	-2.92028	-2.39428	-2.1254	-4.0348	-2.41364	-2.36655	-3.87949	-2.64866	-3.73774	-5.28636	-2.77941	-6.83092	-3.12145	-1.92876	-2.91264	-3.85288	2.14436	-1.87663	-0.662725	-3.29179	-1.5571	0	-4.00709	-1.99645	0	-3.06818	-1.92762	1.35634	0	-3.17289	0	-1.82227	-1.8097	-4.82377	-2.15214	-2.04157	-3.75986	-3.20742	-2.03419	-5.31692	-5.75741	-3.13094	-2.53945	-0.019448	-0.439996	0	0	-0.505637
-1.65895	-1.54354	-1.8812	-1.21614	0.440324	0	-1.23742	0	0	0	0	-1.97532	0	-3.30961	0	-2.61753	0	0	0	-1.44972	0	0	0	0	-2.8947	1.41544	1.39417	0	0	0.0482186	1.47196	0	2.77409	-1.21196	0	-1.73688	0	0	0	0	-2.28814	-2.50539	-3.22779	-2.5767	0	-3.18848	2.20699	0	-0.505637	0
0	0	0	0	0	0	0	-1.71596	0	1.30111	-0.382878	0	1.64059	-2.7072	0	-2.65227	1.5773	0	0	-2.18298	1.59735	0	0	0	-3.2203	0	0	0	1.8503	-2.0543	0	0	1.64897	0	0	0	1.5464	0	1.6779	1.47245	1.97415	0	0	-1.52209	0	0.177694	5.61243	0	3.86191	1.49179
-2.85395	-1.81169	-2.29606	-1.50407	-2.82493	-2.80975	-1.88152	-1.65548	-2.6376	-1.73558	-2.36031	-4.39857	-2.07482	-3.06913	-2.56964	0	-2.14523	-2.70872	0	-1.56869	-1.68169	-2.05316	0	0	-1.24622	0	0	-2.63613	0	1.56821	0	-3.16742	0	-1.59437	-1.36642	-3.54311	0	-1.92614	-2.63685	-1.82106	0	-2.79462	-3.63578	-2.96177	-1.71697	-3.38575	0.948291	0	-3.1309	-1.36849
-1.35783	-1.42665	-1.28172	0	-1.29317	0	0	-2.52024	0	-2.57834	0	0	-2.51507	0	2.17365	0	0	0	0	0	-1.56915	-1.76588	0	0	0	0	0	0	4.36727	4.23112	0	-2.16624	-2.92691	-3.89181	0	-1.74794	3.4499	2.6805	0	0	2.4089	1.84647	2.91698	-0.625227	1.69525	-2.14402	0	2.65618	-2.09862	-3.37639
-2.06031	-1.72373	-1.29774	0	-1.78241	-1.74026	-1.40904	-1.59057	-2.31496	-2.64422	-1.27974	-2.24468	-3.72163	-1.35704	0	0	0	0	0	0	0	0	0	0	0	0	0	-1.5475	0	4.13551	0	-3.29959	-2.01536	-1.97575	-1.46252	-2.13273	2.61349	2.00131	-1.63907	0	2.77038	0	-1.86178	0.188241	0	-3.05944	0	0	-2.62584	-2.49654
0	0	0	-1.76322	0	-2.02798	0	0	0	-1.9657	-1.2614	-2.0242	0.894968	-1.60101	0	0	-0.637496	-2.21166	0	-2.47269	-1.89928	-1.41881	0	-2.16387	-1.89194	-1.35844	0	-2.03996	-4.80285	-3.03051	1.32264	1.99411	4.1977	3.66919	0	0.156336	-6.87531	-5.40518	-0.943571	-3.7189	-5.59945	-3.00995	-5.11314	-3.37884	-2.0658	-1.32895	-1.32676	-4.47459	-2.41836	2.08471
0	0	0	0	0	-1.94756	0	0	0	-1.8782	-1.55212	-1.90041	0.024156	-1.34816	0	-1.40977	-0.448054	-2.00058	0	-2.28651	-1.5992	-0.00432382	0	-2.2392	-3.09986	-1.8377	0	-2.15509	-4.38089	-3.88992	1.61205	1.61978	5.42723	3.09186	0	0.147603	-6.2768	-6.05298	-2.01961	-4.14577	-4.2721	-5.09181	-4.60931	-3.4667	-2.12887	0	-0.319557	-3.5989	-1.91614	2.75514
-0.985996	-0.0978944	-0.594365	-0.352628	-0.511235	-3.74725	-3.02502	-2.44272	-0.820296	-2.41068	-5.22551	-4.53111	-2.77721	-5.40051	-2.81834	-2.02689	-4.32223	-5.86167	0.867952	-2.1578	-1.40303	-2.86628	-1.47876	0	-3.16423	0	0	-2.3481	-1.34767	1.59636	0	-3.03801	0	-1.49278	-3.13837	-5.0739	-1.60505	-1.28528	-2.74265	-4.21746	-1.42779	-4.42987	-4.0577	-2.76205	-2.38156	-0.826539	-2.51217	0	-5.08713	-2.52985
1.2092	0.909312	1.15893	0.358314	1.28638	0.19864	-0.136046	-2.02126	0.327994	1.65635	0	0.672263	0	-1.75803	0	-2.812	-1.61146	-2.27009	0.601549	-2.75979	2.34272	0	0	0	-2.70453	0	-1.79098	0	0	-0.875843	0	0	2.1119	0	-5.15259	-1.86168	0	0	0	-2.16562	-2.17878	-3.86015	-3.38385	-1.88359	-1.63838	-1.54338	0	0	-1.5482	0.00471438
-2.21824	-1.5729	0.0812791	0.98103	0.299181	-1.22963	0	0	1.57905	0	-2.78465	-1.8568	0	-3.96384	-1.28269	0	0	-1.93642	0.341262	-1.87743	-1.31832	-3.50888	0	0	0	0	0	0	0	0	0	0	0	0	0	-1.43871	0	0	0	0	0	-1.31702	-1.55461	-2.62174	-2.16254	0.709494	0	0	-1.69788	-1.66179
1.97032	2.10004	2.56716	2.97407	2.3437	0	0	0	2.28107	0	-2.39839	0	0	-2.39453	0	-2.00013	0	-0.533739	2.2245	0	0	-2.6009	1.65956	2.035	-2.06617	0	0	1.31949	0	-1.66498	0	0	0	0	-2.05745	-2.28115	0	0	0	-2.63738	0	0	0	0	0	0	0	0	0	1.95222
-0.790525	-1.72209	-0.3912	0.332902	-1.04308	-2.21276	-2.55761	-2.15947	-0.523877	0	-5.55836	-2.82583	-1.63483	-4.99599	-1.67659	0	-1.73692	-1.7879	1.7398	-1.66654	-1.61086	-4.21106	-1.87946	0	0	0	0	-1.25565	0	2.15735	0	-1.89525	-1.30749	-2.11127	-1.28757	-4.56271	0	1.60592	-1.7812	-1.74634	0	-1.85106	-2.91794	-3.38052	-1.84757	-2.76857	-1.217	0	-1.5642	-2.67392
2.54562	3.64177	4.24763	3.95736	3.36123	3.88107	2.22901	1.95475	5.79441	3.63407	1.52532	4.91827	2.90518	1.53803	3.27843	-0.350095	0.896701	1.24541	2.22165	1.28112	2.05721	1.38326	2.93519	2.40455	2.11825	-0.262661	0	2.80284	2.71123	0	0	2.06897	0	-1.13451	-2.34149	2.23272	4.60905	2.44713	4.42177	3.87257	2.48493	3.60099	4.44192	2.26239	1.82146	4.06734	3.42388	0	5.77905	1.37805
-2.32515	-1.43897	-2.33375	-1.65169	-2.93204	-2.64178	-2.04829	-1.49104	-2.67282	-1.98233	-3.29053	-5.19232	-2.32433	-4.01471	-2.49263	0	-2.77816	-3.09773	0	-1.59597	-1.98173	-2.7091	-1.52004	0	-1.60009	0	0	-2.51284	-1.59891	1.57706	0	-3.73003	0	-2.2979	-1.74254	-4.09511	-1.88271	-1.50392	-3.14997	-2.70802	-1.75977	-3.27574	-4.03307	-2.21906	-1.43349	-2.07715	-1.91386	-1.64977	-5.85968	-2.30206
1.44277	1.63789	1.46651	1.45295	0	0.499067	0	1.66727	1.52924	2.87841	1.88707	1.52189	2.41856	1.32129	1.5454	1.98293	2.16915	1.70297	1.25206	0	1.33447	1.92186	0	-2.20699	1.53807	3.79955	-2.80834	3.70915	-2.21545	-2.39494	-1.3278	3.56785	2.83041	1.57373	0	1.33097	-1.04244	0.398974	2.62241	3.22159	-0.182835	-0.0931505	-1.8464	-1.84715	2.83271	0	3.10519	-0.26804	1.6366	2.75163
-2.38504	-2.0345	-1.86738	-1.28004	-2.4416	-4.37615	-1.74491	-1.84804	-2.7917	-1.32242	-2.33396	-2.52299	0.523556	-2.19798	-3.49194	0	1.76064	-1.51931	0	-1.84376	-1.64559	-1.56981	0	0	0	0	-2.01294	-1.8219	-2.86071	-0.113862	0	1.38837	2.24051	1.16748	-1.85393	-1.75196	-3.08769	-2.91021	0.269139	0	-1.90527	-2.0772	-4.31807	-2.29993	0	-2.86798	0	-1.83562	-3.91167	0.0790386
3.16327	2.33034	2.76278	2.35965	3.78066	4.07322	2.35123	2.2027	3.39006	3.40716	4.00883	4.8646	3.29847	3.9679	3.20527	1.5369	3.32991	4.16316	1.45081	1.42169	2.41219	4.11714	0	0	2.03489	1.72308	0	3.69117	-0.103563	-2.45454	-1.39449	5.9056	2.15791	1.8095	0	5.17024	0.418959	0.634031	4.50485	4.36035	-0.113317	4.09953	2.48302	2.91536	2.44203	2.36294	3.45454	-0.0125181	6.23615	3.64679
2.28569	1.75371	2.24	1.60443	3.42644	3.1535	2.30329	1.65887	3.08132	2.15968	4.03138	4.17294	2.67575	4.30699	3.35763	0	4.35111	5.52616	0	1.57722	1.60823	2.97335	1.67552	0	1.53133	0	0	4.29754	-0.837962	-1.48058	0	6.28627	2.18708	5.48978	1.36058	4.45046	-0.169866	-1.36687	3.15521	2.45566	1.36664	3.02531	2.41604	0.481104	1.31818	2.0109	2.20516	0	5.18457	1.5821
1.30137	0	1.36298	0	2.28237	1.7408	1.50444	1.42158	1.54445	1.49918	2.39218	1.47855	2.51427	1.83085	2.04125	0	1.25298	1.92393	0	0	0	1.52325	0	0	0	0	-2.47518	1.22967	-1.8516	-1.82476	0	4.13981	2.76676	2.02503	0	1.73965	1.26854	0	1.43892	1.24282	-1.5857	-0.847814	-0.987244	0	0	0	0	0	1.90154	2.14611
2.42902	1.86176	2.02449	2.26434	1.50628	1.33674	1.68941	0	2.17717	2.03145	1.95224	2.18421	1.85257	-1.13861	3.15736	1.89621	-0.250834	0.655645	2.42234	0	0	-0.612474	0	0	2.75503	-1.35513	0	1.26985	2.57853	0	0	-0.56367	0	-3.15094	-1.73166	-2.71522	1.47871	3.04369	1.99015	-0.103425	1.28223	0	2.01063	0	1.22107	0	1.53393	0	1.88922	0
2.46908	1.9523	2.5195	1.78171	4.41257	3.15597	2.41345	1.95671	3.39501	2.66125	3.70506	3.72519	2.84611	3.05949	2.63859	0	2.60013	3.19844	0	0	1.55131	2.78175	1.33787	0	1.82	0	0	2.88075	1.56272	0	0	4.69414	1.2212	2.01664	0	1.74798	1.54631	1.23631	3.00642	0.229908	0	2.85731	3.68259	2.7534	1.62101	2.16312	1.97063	0	4.85916	1.7086
2.14107	1.52018	1.60337	1.85716	2.03643	2.11032	1.71069	1.29227	2.03233	1.82859	-0.258962	3.13649	1.65091	1.72524	1.44665	0	2.26206	2.16203	2.83869	1.75799	1.76438	0.2436	0	0	1.25206	0	0	2.21361	1.7271	0	0	2.25752	2.04713	1.88457	0	-0.680078	1.30111	0	2.46514	2.16911	1.3413	2.29853	3.11535	2.1895	2.72879	3.28231	2.61262	0	2.88859	1.78477
1.90232	0	1.577	1.21049	1.68891	1.43491	1.40263	0	1.55681	0	0	2.99965	0	2.02546	0	0	0	1.57461	1.9627	1.56062	1.84119	1.3533	0	0	0	0	0	1.74682	0	0	0	1.86629	1.8194	2.54759	0	0.374046	0	0	1.85242	1.25954	0	1.73364	2.41466	2.09042	1.47722	2.07505	1.5701	0	2.81834	2.63751
-1.84209	-1.68604	-2.72013	-1.83083	-3.78653	-1.53862	0	0	-1.73667	-1.56618	-1.94898	-4.38055	-1.68026	0.0401626	-0.11157	3.60009	0	0.0845799	-2.23816	0	-1.41965	-2.35147	0	0	1.94678	0	1.90767	-2.25696	0.868697	4.2929	1.66678	-4.80562	-3.70014	-1.26378	2.56515	-2.60551	0.665351	-2.34635	-4.57245	-1.73262	3.59039	-0.51922	0.583765	0.244121	0	-2.37843	0	0	-3.02213	-3.83101
3.14753	2.64434	1.25461	2.87422	1.22168	3.90913	3.05323	2.60698	3.23559	2.21861	4.02674	4.39218	2.4663	3.73856	2.98419	2.57723	2.92869	3.29037	-2.12415	2.60619	1.63942	3.0032	2.01892	1.25389	4.60709	0	0	1.88812	4.13501	2.41851	0	-0.252871	-3.88937	1.70203	0	3.84045	5.06579	2.53556	1.25197	4.25568	6.48822	4.8445	7.42981	4.11474	2.71915	1.65485	2.81255	0	5.3457	-0.542224
2.71239	2.03739	2.79447	2.1572	3.31984	3.23491	1.94687	1.88451	2.86977	3.04612	3.08803	4.50408	2.4595	3.47002	3.33104	1.24489	1.16385	3.4242	1.44727	1.99986	2.20619	3.5434	1.70069	0	1.62158	0	0	0.752782	2.03695	0	0	3.39573	1.33098	2.05258	1.22058	4.41685	2.38644	1.95128	4.25016	2.81979	1.82443	5.86676	4.42357	2.69217	0.436464	-1.05095	0.29921	0	3.28942	-0.109786
0.177464	-1.17988	-1.25445	-1.50478	-0.123681	1.54493	1.84559	2.08951	-0.864642	2.39487	5.05196	4.45673	2.68239	6.2268	2.977	3.54672	2.21007	5.00599	-2.86143	1.70392	0.514875	4.80493	-0.627915	0	5.19972	2.57203	0	2.56635	1.30361	2.38404	-1.53503	2.5159	-2.19229	1.38233	4.59158	7.09077	2.28965	2.74679	3.60101	4.91145	4.90029	6.15916	5.7742	2.86595	2.07309	-0.304469	2.23423	0	4.06752	-0.0376258
0	-1.69396	-2.69464	-2.07538	-2.86521	-1.78567	-1.7056	0	-2.89146	0	0	0	-2.14153	0	0	3.96006	1.30422	0	-1.47564	0	-2.21961	0	-2.99012	-0.454976	2.58514	3.94103	0	0	0	4.30459	0	0	-1.71246	-1.39297	0.544617	0	1.82976	0	0	0	2.09341	0	1.68846	0	1.45878	0	0	0	-2.24216	-2.96375
-2.05137	-2.33953	-3.08516	-1.76232	-3.2129	-1.66925	0	0	-2.0374	0	0	-3.02013	0	4.02735	0	7.28329	0	2.71603	-3.73431	0	-1.95713	-1.25023	0	1.34443	6.2581	4.47019	0	0	0	6.11165	1.30033	-1.55945	-3.25503	-1.28152	1.64396	-1.58396	0	0	-1.58955	0	3.53329	0.829102	1.71261	-1.75195	0	-4.2958	-2.16516	0	-3.80715	-5.97576
1.72646	1.6928	2.1494	0	0	2.50195	0	0	1.61194	-1.36943	0	0.84357	-1.35617	-3.89568	0	-2.79429	-4.4465	-3.71593	2.60689	0	0	-3.4204	0	1.64603	-4.28425	-2.9576	0	0	-0.834267	0	0	0	0	-1.72217	-3.28018	0	-2.25345	0	-1.78789	-1.4035	-1.76297	0	-1.79972	0	0	0	-1.55711	0	0	0
1.35517	1.42978	0	0	0	0	0	0	0	0	1.59961	0	0	0	0	0	0	0	0	0	0	0	0	0	0	-1.61329	2.37427	0	3.34817	0	-1.65159	-1.65945	-1.91194	-1.98818	0	0	1.64743	3.29043	0	1.71235	1.57859	1.31398	2.79903	1.5517	0	2.00786	0	3.85537	0	-1.65649
3.06161	2.42136	2.5282	1.95754	3.22665	3.29092	1.90382	1.60881	3.08064	2.1643	3.17938	4.10332	3.80131	3.57963	1.35336	0	0.192703	2.90467	0	2.17855	1.84322	3.18192	1.26729	0	0	0	0	2.95084	0	-1.57869	0	3.24856	0	2.26531	0.3069	5.14747	1.56521	1.66867	2.87291	2.25411	1.2754	3.70968	4.03565	3.04152	0.192661	2.84731	2.08703	0	5.72571	2.73483
0	0	0	0	0	0	0	1.82475	0	0	1.63964	0	0	0	-2.72116	0	0	0	0	0	0	0	0	-1.60671	0	0	0	0	0	1.5989	0	0	-0.0654153	-1.08433	0	0	-2.46282	-2.25828	0	0	0	0	0	0	1.45453	0	0	1.86673	0	0
0	1.63766	0	0	1.63198	0	0	0	0	3.36428	0	1.78247	2.01482	-1.5712	-2.36416	-3.43329	-1.42185	-1.44366	2.21739	0	1.79266	0	-1.48371	0	-3.19284	0	0	0	-2.0226	-3.83892	0	1.789	3.42864	0	-2.11709	0	-3.42391	0	2.10447	0	-5.13364	-2.54407	-1.77362	-2.37179	0	1.58265	-1.22986	0	0	1.85643
1.39072	0	0	0	1.7256	0	0	0	0	2.43233	0	1.91326	1.78099	0	-2.30208	-2.6666	0	0	0	-0.481366	0	0	0	0	-2.89947	0	0	0	-3.29521	-4.54978	0	2.75537	4.14634	0	1.35581	0	-2.89653	-1.94748	2.14229	0	-3.94646	-1.67622	-2.58239	-3.2015	-1.71714	1.9559	0	0	0	3.80475
1.40607	0.643539	1.3105	0.0218166	4.01649	4.7932	0.750808	0.987054	3.81073	2.96216	4.84773	5.12121	3.5714	4.60681	3.31913	1.4219	3.32382	4.16422	0	0.198888	2.13163	4.16081	1.62691	-1.89015	1.70972	1.34887	0	3.11162	1.9081	0	-1.33259	3.2448	0	1.44453	0	7.87821	2.4244	2.20381	3.91971	5.19421	1.9032	4.13761	5.18504	2.97822	4.35914	2.55098	6.57156	1.31273	6.75067	1.90091
1.00085	0.765442	0.718222	0.0667179	4.00326	4.31302	0.899828	2.59913	3.9227	2.72077	4.91606	4.86994	3.13593	4.71425	3.50623	0	3.00954	3.99305	0	0.683171	2.05753	4.11924	1.7497	0	1.62642	0	0	2.73211	1.68279	-1.7041	0	3.26709	0	2.05316	1.42833	7.94733	2.20336	1.66175	3.54696	5.39426	1.83285	3.59336	6.59651	2.91865	4.54202	2.15085	5.30107	0	6.90736	1.92254
3.39067	2.74777	3.27314	2.90722	3.62482	4.28528	2.54461	2.8812	3.76599	5.76613	3.81144	6.14519	6.04175	3.39411	3.04835	-0.539883	3.85522	4.05739	0	0.0195064	3.56068	4.15501	1.3313	1.45851	0.177482	1.69327	0	2.91891	0.728736	-3.20823	-1.29275	6.23524	4.60922	2.21923	0	3.77764	-1.10672	0.596547	6.07564	4.03987	-1.59786	3.74484	1.7596	-0.488283	3.25068	1.80171	3.47451	1.32047	4.92122	2.25293
2.83004	2.52355	3.38785	2.84287	4.34198	3.39849	2.95504	2.81107	3.70062	3.33757	3.87548	4.00619	5.14245	3.45178	3.11425	1.32532	3.87928	4.34565	1.23029	2.14689	0	5.30972	2.15421	1.44992	0.133372	1.26553	0	2.48342	2.80923	-2.05106	0	6.31619	4.11459	3.69643	0	5.02492	-0.952469	-2.07726	4.99868	2.87474	0.290527	2.64542	3.21203	0.497814	3.02806	0	5.38872	0	4.49962	2.0024
2.34535	2.07209	2.60448	2.68287	3.43929	3.82014	2.64613	0.717504	3.26588	3.56103	3.82814	3.74956	3.44801	3.10262	2.87509	1.86469	5.00149	4.48384	1.36461	1.43787	1.59761	3.59281	1.6301	1.58571	2.32949	2.14795	0	2.33	6.00983	0	0	2.944	0	0	0	2.83787	3.65749	1.6493	4.09443	4.29086	2.95866	2.7748	7.12592	3.62758	5.93416	0	6.36112	0	5.81975	0
2.56878	2.46302	2.74327	2.70544	1.79093	3.93083	2.692	2.78402	3.55999	3.25217	3.71909	3.69304	3.30376	3.29053	2.67983	1.42684	4.49024	4.57568	0	1.69553	1.80076	3.43087	1.61671	1.56657	2.03116	2.01419	0	2.5917	5.58255	2.1181	0	3.06089	-1.69119	0	0	3.36211	3.48814	1.82099	2.05863	4.36741	4.82413	3.25755	7.44946	2.44961	3.55456	0	4.57129	0	4.41184	0
[truncated: 40 more columns]

## Sheet: Z_S_H
0	-1.57827	-0.929715	-2.24216	-2.37321	-4.74421	-1.52745	-4.03975	-3.70365	-2.98278	-0.993918	-4.50336	-1.45783	-0.644329	-2.33619	0	-1.63938	-1.69596	-2.90542	0.192121	0	-2.89255	-1.80023	-0.565499	0	0	-1.51943	-4.32989	-3.25358	-1.68663	1.99485	-0.262934	0	0	0	-2.81902	-2.02752	-4.706	-3.19289	-1.64717	-1.50132	-4.8661	-2.70542	-2.33165	-1.86077	-2.40193	-2.2138	0	-3.3422	-1.84836
-1.57827	0	0.286326	-0.589616	-2.1366	-1.15305	0.268684	-1.10058	-3.63104	-0.790321	-1.13625	-1.94413	-3.1598	-1.51916	-1.91539	0	0	0	0.342748	0.0405407	0	-2.57694	0.976101	-0.283101	0	0	-0.216989	-2.26648	-3.6944	-1.16081	1.67186	0	0	0	0	-2.26982	-2.70112	-2.38782	-2.8977	-1.50787	0	-3.53178	-3.68609	-1.90612	-1.7465	-1.63136	-3.54317	0	-2.77474	-1.71976
-0.929715	0.286326	0	0.0188386	-2.58571	-1.6656	-0.484172	-0.989663	-3.1694	-3.21325	-1.21625	-3.04794	-3.4077	-2.12016	-2.33687	0	-1.78835	-1.86453	1.34697	0.0519568	0	-1.05821	-1.09448	-2.68194	0	0	-2.27431	-3.90952	-4.01812	-1.7542	0	-1.50419	0	0	0	-3.91464	-2.47193	-1.60053	-4.7972	-1.57269	0	-1.81502	-4.31886	-3.57141	-1.96024	-1.35922	-3.6502	-2.0177	-3.25369	-2.09598
-2.24216	-0.589616	0.0188386	0	-2.79346	-2.06464	-2.08278	-1.24772	-1.3761	-1.10905	-2.75644	-2.21737	-3.35411	-1.40071	-1.79281	-1.55838	-1.64348	-1.37355	0.283688	-0.516577	0	-2.43307	0.298984	-1.3916	0	0	-1.493	-1.92723	-3.25407	-2.23135	1.49656	0	0	0	0	-4.11961	-1.74294	-2.24185	-4.02722	-3.37919	0	0	-2.45221	-3.10177	-2.20434	-3.0851	-2.50376	0	-2.66764	-1.35499
-2.37321	-2.1366	-2.58571	-2.79346	0	-4.33637	-1.78163	-3.13166	-4.95292	-3.75926	-3.93022	-3.52396	-1.36084	-2.92697	-3.4865	-1.70778	-2.59284	-1.52825	-1.80176	-2.46919	0	-3.357	-3.07803	-0.11407	-1.64756	0	0	-4.25059	0	0	0	-3.27813	-1.46873	-2.00779	0	-2.92099	0	0	-2.3908	-1.84463	0	-1.75515	-3.68217	-2.47229	-2.03838	-1.78246	-2.6133	0	-4.14891	-1.48576
-4.74421	-1.15305	-1.6656	-2.06464	-4.33637	0	-2.61359	-1.35358	-0.689017	-1.57572	-4.57785	-3.30566	-4.4512	-2.7806	-2.99863	-1.8033	-4.95089	-3.02606	0.121156	-0.432214	-2.07494	-3.16132	-0.681027	-2.16312	-1.75194	0	0	-2.06459	-4.19587	-1.55217	1.96738	-4.10299	0	0	0	-3.12329	-4.35277	-3.65391	-4.72842	-3.08879	-3.67612	-2.86441	-3.98853	-2.39668	-4.30201	-1.93621	-5.55002	-1.81517	-4.49547	0
-1.52745	0.268684	-0.484172	-2.08278	-1.78163	-2.61359	0	-2.15812	-3.34447	-2.46588	-1.68036	-2.37369	-3.23813	-0.595061	-3.75423	1.48088	-2.09978	-1.88159	0.58631	-2.25807	-1.47283	-2.00868	-1.48624	-3.54287	0	0	0	-2.15445	-1.55991	-0.272532	0	-2.12651	0	0	0	-2.03182	-2.00729	0	-1.4966	-1.4052	0	0	-4.51617	-2.27823	-1.40782	-2.8059	-2.49364	-1.95395	-2.68921	-1.3787
-4.03975	-1.10058	-0.989663	-1.24772	-3.13166	-1.35358	-2.15812	0	-1.57494	-0.763595	-3.01261	-1.84337	-4.13579	-1.39593	0	0	-1.55808	-1.59715	2.7268	-0.163578	0	-0.52789	0.326306	-3.25418	0	0	0	0	-3.12451	-1.88632	0	0	0	0	0	-1.87859	0	0	-3.70553	-1.38441	0	0	-3.90797	-3.35888	-1.81273	0	-3.73654	0	-2.63674	0
-3.70365	-3.63104	-3.1694	-1.3761	-4.95292	-0.689017	-3.34447	-1.57494	0	-1.3328	-3.61012	-3.00545	-3.12832	-5.98723	-0.649694	-1.50055	-4.69836	-2.96725	-1.40266	-2.53952	1.82766	-2.86478	1.02756	0.400184	-0.592923	-1.54442	0	-2.01264	0	0	-1.58769	-2.5706	-1.46578	-1.74518	0	-3.47403	0	-1.88337	-4.26811	-3.85471	0	-2.27323	-3.58936	-1.66245	-4.90121	-3.54727	-2.68105	2.89708	-6.43683	0
-2.98278	-0.790321	-3.21325	-1.10905	-3.75926	-1.57572	-2.46588	-0.763595	-1.3328	0	-3.16332	-2.69873	-3.17619	-2.11959	-3.54799	-2.90795	-3.095	-3.3171	0.788552	-1.9564	-1.78512	-4.01304	0.46805	-1.76028	-1.40304	-1.84304	0	-2.18779	-2.88381	0	0	-3.12216	-2.06779	-2.71182	0	-2.09548	-2.22126	-1.7236	-5.03994	-3.09796	-1.88431	-2.55017	-5.06403	-1.5715	-1.96784	-1.9852	-3.55758	0	-2.95106	0
-0.993918	-1.13625	-1.21625	-2.75644	-3.93022	-4.57785	-1.68036	-3.01261	-3.61012	-3.16332	0	-3.67651	-2.19927	-1.84712	-3.252	-1.73449	-1.1508	-3.54774	0	-1.65647	0	-3.04771	-1.49669	0	-4.00256	0	0	-3.95114	-1.92372	0	0	-3.58168	0	0	0	-3.81757	-2.47046	-1.57782	-3.60632	-3.05947	-2.13662	-2.83092	-3.26394	-1.96769	-2.05202	0	-3.27987	-2.95632	-4.16449	0
-4.50336	-1.94413	-3.04794	-2.21737	-3.52396	-3.30566	-2.37369	-1.84337	-3.00545	-2.69873	-3.67651	0	-3.12527	-4.95236	-3.75549	-1.54737	-3.52915	-2.10605	-1.38879	-3.98308	-1.8349	-3.33234	-1.49925	0	-2.10288	-1.52848	0	-3.128	-0.940455	0	0	-3.43355	-2.35793	-4.75453	0	-4.56199	-2.13183	0.459632	-3.88912	-2.88791	-1.42126	-1.34613	-6.22242	-4.85383	-2.3008	-2.15063	-2.74018	0	-5.88992	-2.20085
-1.45783	-3.1598	-3.4077	-3.35411	-1.36084	-4.4512	-3.23813	-4.13579	-3.12832	-3.17619	-2.19927	-3.12527	0	-0.388491	-2.43802	-1.42193	-2.93809	-2.51441	0	0	0	-3.27414	0	-1.6882	-1.83682	0	0	-4.12374	-1.83614	0	0	-2.20328	0	0	0	-2.36665	-2.3951	-1.76932	-3.43138	-2.78317	-1.55062	-2.79902	-2.99714	0	-2.06127	0	-2.90544	0	-3.09674	0
-0.644329	-1.51916	-2.12016	-1.40071	-2.92697	-2.7806	-0.595061	-1.39593	-5.98723	-2.11959	-1.84712	-4.95236	-0.388491	0	-5.64349	0.471241	-0.424701	-4.18932	0	-1.47454	-4.54959	-3.22508	-3.55095	-1.66993	-3.11616	0.269128	-3.43683	-2.20535	-2.43288	0	0	-2.69889	0	-2.30438	0	-4.53906	-3.5621	-1.65081	-2.90389	-2.62931	0.218771	-2.89882	-5.76725	-2.20025	-1.50301	-1.56674	-2.39063	-3.55141	-3.52429	-1.37697
-2.33619	-1.91539	-2.33687	-1.79281	-3.4865	-2.99863	-3.75423	0	-0.649694	-3.54799	-3.252	-3.75549	-2.43802	-5.64349	0	-4.1769	-4.82223	-3.56374	0	-2.28681	2.3575	-3.6112	-0.437655	1.84379	1.63646	0	1.78616	-2.11374	-2.17362	0	0	-2.7984	0	-1.67427	-1.85214	-2.67043	-1.90742	-1.55652	-2.71649	-3.62378	-2.02208	-2.15179	-0.433745	1.95569	-3.25622	0	-1.88198	2.94221	-3.47783	2.47829
0	0	0	-1.55838	-1.70778	-1.8033	1.48088	0	-1.50055	-2.90795	-1.73449	-1.54737	-1.42193	0.471241	-4.1769	0	-0.633827	-2.35197	0	0	0	-1.84685	0	-1.39453	-1.5578	-1.16935	-3.94486	-1.49325	-2.12759	-1.49768	0	-1.6442	0	0	0	0	-1.36514	0	-1.90844	-2.17485	0	-1.63433	-3.29306	0	-1.48657	0	-1.54091	-1.76505	0	0
-1.63938	0	-1.78835	-1.64348	-2.59284	-4.95089	-2.09978	-1.55808	-4.69836	-3.095	-1.1508	-3.52915	-2.93809	-0.424701	-4.82223	-0.633827	0	-4.57151	0	-1.39421	-3.69643	-2.59633	-1.59505	-1.48515	-1.88575	-0.991892	-1.58955	-2.81846	-2.72266	0	0	-3.513	0	0	0	-2.57493	-3.62486	0.177448	-4.14941	-2.31895	-1.09469	-2.79408	-4.21815	-1.46778	-1.39034	0	-4.12608	-3.15523	-3.24518	0
-1.69596	0	-1.86453	-1.37355	-1.52825	-3.02606	-1.88159	-1.59715	-2.96725	-3.3171	-3.54774	-2.10605	-2.51441	-4.18932	-3.56374	-2.35197	-4.57151	0	0	0	-1.99759	-3.71841	-1.57073	0	-2.40433	-2.66292	-1.5117	-3.1704	-4.53603	0	0	-3.59988	-2.33511	-1.50874	-2.03352	-3.61478	-3.27439	-1.78722	-4.07129	-3.79404	-2.3156	-3.01808	-5.2768	-4.03114	-4.13752	-1.66168	-3.97227	0	-6.53641	0
-2.90542	0.342748	1.34697	0.283688	-1.80176	0.121156	0.58631	2.7268	-1.40266	0.788552	0	-1.38879	0	0	0	0	0	0	0	-0.612565	-1.83024	-1.65368	0.55663	0	0	0	-3.02642	0	-2.35639	-2.62009	0	0	-1.52413	-2.37714	0	0	-2.85041	0	-1.78988	0	0	0	-3.77422	-2.39562	-1.64259	-1.90826	-3.94548	-2.70732	0	-2.36162
0.192121	0.0405407	0.0519568	-0.516577	-2.46919	-0.432214	-2.25807	-0.163578	-2.53952	-1.9564	-1.65647	-3.98308	0	-1.47454	-2.28681	0	-1.39421	0	-0.612565	0	0	-1.63826	-2.2929	-2.1456	0	0	-1.66301	-1.95694	-4.03995	-0.552958	0	0	-1.63686	-1.97616	-1.38081	-1.62032	-2.46527	-2.45509	-1.44357	0	0	0	-1.54513	0	0	0	-1.91404	0	-2.09088	-1.61523
0	0	0	0	0	-2.07494	-1.47283	0	1.82766	-1.78512	0	-1.8349	0	-4.54959	2.3575	0	-3.69643	-1.99759	-1.83024	0	0	0	0	3.67765	0	-1.38028	1.69246	0	-1.5669	1.86548	-2.59812	0	0	3.12067	-2.17703	-4.27299	0.155147	-4.97219	-2.17419	-4.28864	-3.5718	-4.9464	1.95749	-0.245803	-3.454	-1.36964	-1.54377	4.08026	-6.10791	2.63472
-2.89255	-2.57694	-1.05821	-2.43307	-3.357	-3.16132	-2.00868	-0.52789	-2.86478	-4.01304	-3.04771	-3.33234	-3.27414	-3.22508	-3.6112	-1.84685	-2.59633	-3.71841	-1.65368	-1.63826	0	0	-1.525	0	-1.37726	0.944062	0	-1.95173	-2.26643	0	0	-2.42573	1.59099	0	0	-2.95708	-2.61395	-1.78246	-3.48395	-3.3748	-1.52215	-3.53516	-3.64545	-1.91907	-1.80669	0	-2.76515	-1.49095	-2.17503	0
-1.80023	0.976101	-1.09448	0.298984	-3.07803	-0.681027	-1.48624	0.326306	1.02756	0.46805	-1.49669	-1.49925	0	-3.55095	-0.437655	0	-1.59505	-1.57073	0.55663	-2.2929	0	-1.525	0	1.10434	0	0	0	0	0	1.88158	0	0	0	-1.64225	-2.84604	0	0	-1.53194	-2.50164	-1.96288	0	-1.75887	-1.5722	0	-1.67924	0	0	0	-3.56383	0
-0.565499	-0.283101	-2.68194	-1.3916	-0.11407	-2.16312	-3.54287	-3.25418	0.400184	-1.76028	0	0	-1.6882	-1.66993	1.84379	-1.39453	-1.48515	0	0	-2.1456	3.67765	0	1.10434	0	0	0	0	0	0	0	-2.69061	0	0	2.65416	-2.58811	-2.03585	0	-4.36939	-1.72251	-1.83586	-1.85985	-2.81311	2.6645	0	-1.5972	0	-1.41544	2.86905	-3.08389	1.95285
0	0	0	0	-1.64756	-1.75194	0	0	-0.592923	-1.40304	-4.00256	-2.10288	-1.83682	-3.11616	1.63646	-1.5578	-1.88575	-2.40433	0	0	0	-1.37726	0	0	0	-2.18998	2.31239	-2.15057	-2.15764	1.49574	0	-2.18349	0	0	0	-2.18489	-2.08513	-1.9626	-2.54817	-2.46423	-2.08093	-1.86622	-2.18993	0	-3.74068	0	0	1.54883	-2.14487	0
0	0	0	0	0	0	0	0	-1.54442	-1.84304	0	-1.52848	0	0.269128	0	-1.16935	-0.991892	-2.66292	0	0	-1.38028	0.944062	0	0	-2.18998	0	-2.04438	-1.98343	-2.7994	-2.34183	0	-1.51066	0	0	0	-1.67385	-2.35903	0	-2.45867	-2.71755	0	-1.81518	-2.02508	0	-2.15088	0	-2.01112	-1.46197	0	1.57705
-1.51943	-0.216989	-2.27431	-1.493	0	0	0	0	0	0	0	0	0	-3.43683	1.78616	-3.94486	-1.58955	-1.5117	-3.02642	-1.66301	1.69246	0	0	0	2.31239	-2.04438	0	0	-0.0715516	1.20274	0	0	0	1.57024	0	0	0.977858	0	0	0	0	0	2.45292	2.2036	0	0	0	3.07132	0	3.44973
-4.32989	-2.26648	-3.90952	-1.92723	-4.25059	-2.06459	-2.15445	0	-2.01264	-2.18779	-3.95114	-3.128	-4.12374	-2.20535	-2.11374	-1.49325	-2.81846	-3.1704	0	-1.95694	0	-1.95173	0	0	-2.15057	-1.98343	0	0	-1.05338	0	0	-3.75791	0	0	0	-3.80713	-2.30555	-2.66032	-3.36128	-3.29376	0.879398	-1.85083	-3.37183	-2.53388	-2.68295	-2.16178	-2.52802	-1.92325	-3.41848	0
-3.25358	-3.6944	-4.01812	-3.25407	0	-4.19587	-1.55991	-3.12451	0	-2.88381	-1.92372	-0.940455	-1.83614	-2.43288	-2.17362	-2.12759	-2.72266	-4.53603	-2.35639	-4.03995	-1.5669	-2.26643	0	0	-2.15764	-2.7994	-0.0715516	-1.05338	0	1.06012	0	-2.7528	0	0	0	-1.81664	-2.60506	0.485996	-1.56487	-2.30914	-3.48725	-2.53783	-3.30297	0	-2.06029	0	-3.17798	0	-2.1477	0
-1.68663	-1.16081	-1.7542	-2.23135	0	-1.55217	-0.272532	-1.88632	0	0	0	0	0	0	0	-1.49768	0	0	-2.62009	-0.552958	1.86548	0	1.88158	0	1.49574	-2.34183	1.20274	0	1.06012	0	0	0	0	4.26659	1.48069	0	3.36821	0	1.7509	0	0	0	2.07626	0	0	0	0	2.17187	1.5112	3.17061
1.99485	1.67186	0	1.49656	0	1.96738	0	0	-1.58769	0	0	0	0	0	0	0	0	0	0	0	-2.59812	0	0	-2.69061	0	0	0	0	0	0	0	0	-2.15733	-2.2681	1.51029	0	0	4.60743	0	1.47083	1.51731	3.94838	-2.42403	-0.0935149	0	1.68308	0	-0.122102	2.78522	1.64002
-0.262934	0	-1.50419	0	-3.27813	-4.10299	-2.12651	0	-2.5706	-3.12216	-3.58168	-3.43355	-2.20328	-2.69889	-2.7984	-1.6442	-3.513	-3.59988	0	0	0	-2.42573	0	0	-2.18349	-1.51066	0	-3.75791	-2.7528	0	0	0	1.59973	0.0877445	0	-3.52074	-2.22756	-1.36454	-3.53595	-2.84905	-1.95327	-3.14809	-2.09983	0.0118739	-1.84217	-1.35377	-2.42772	0	-3.53515	0
0	0	0	0	-1.46873	0	0	0	-1.46578	-2.06779	0	-2.35793	0	0	0	0	0	-2.33511	-1.52413	-1.63686	0	1.59099	0	0	0	0	0	0	0	0	-2.15733	1.59973	0	-3.31609	-2.19785	0	0	2.07169	0	0	0	0	0	0	2.21391	2.00817	0	1.98739	1.75206	1.65666
0	0	0	0	-2.00779	0	0	0	-1.74518	-2.71182	0	-4.75453	0	-2.30438	-1.67427	0	0	-1.50874	-2.37714	-1.97616	3.12067	0	-1.64225	2.65416	0	0	1.57024	0	0	4.26659	-2.2681	0.0877445	-3.31609	0	-2.18999	-2.49031	1.74704	-0.21162	0	0	0	0	4.14989	3.18825	0	0	0	5.01184	-2.03032	2.48212
0	0	0	0	0	0	0	0	0	0	0	0	0	0	-1.85214	0	0	-2.03352	0	-1.38081	-2.17703	0	-2.84604	-2.58811	0	0	0	0	0	1.48069	1.51029	0	-2.19785	-2.18999	0	-1.59259	0	1.69501	1.60353	0	0	0	-1.77708	0	0	0	0	-0.488999	2.41154	0
-2.81902	-2.26982	-3.91464	-4.11961	-2.92099	-3.12329	-2.03182	-1.87859	-3.47403	-2.09548	-3.81757	-4.56199	-2.36665	-4.53906	-2.67043	0	-2.57493	-3.61478	0	-1.62032	-4.27299	-2.95708	0	-2.03585	-2.18489	-1.67385	0	-3.80713	-1.81664	0	0	-3.52074	0	-2.49031	-1.59259	0	-2.13726	-2.36879	-3.29351	-3.11759	-1.7043	-4.44648	-4.23143	-2.79375	-2.11865	-2.63747	-2.872	0	-3.15303	-1.93519
-2.02752	-2.70112	-2.47193	-1.74294	0	-4.35277	-2.00729	0	0	-2.22126	-2.47046	-2.13183	-2.3951	-3.5621	-1.90742	-1.36514	-3.62486	-3.27439	-2.85041	-2.46527	0.155147	-2.61395	0	0	-2.08513	-2.35903	0.977858	-2.30555	-2.60506	3.36821	0	-2.22756	0	1.74704	0	-2.13726	0	-3.06214	-4.59901	-4.90224	-4.49407	-3.37371	-0.0892681	0	-2.23506	0	-3.14234	1.7164	-4.298	0
-4.706	-2.38782	-1.60053	-2.24185	0	-3.65391	0	0	-1.88337	-1.7236	-1.57782	0.459632	-1.76932	-1.65081	-1.55652	0	0.177448	-1.78722	0	-2.45509	-4.97219	-1.78246	-1.53194	-4.36939	-1.9626	0	0	-2.66032	0.485996	0	4.60743	-1.36454	2.07169	-0.21162	1.69501	-2.36879	-3.06214	0	-1.7731	-1.98094	-0.0099457	-0.66677	-4.67437	-3.79796	-1.81836	-2.2273	-1.65805	-4.49947	-0.527063	-2.59327
-3.19289	-2.8977	-4.7972	-4.02722	-2.3908	-4.72842	-1.4966	-3.70553	-4.26811	-5.03994	-3.60632	-3.88912	-3.43138	-2.90389	-2.71649	-1.90844	-4.14941	-4.07129	-1.78988	-1.44357	-2.17419	-3.48395	-2.50164	-1.72251	-2.54817	-2.45867	0	-3.36128	-1.56487	1.7509	0	-3.53595	0	0	1.60353	-3.29351	-4.59901	-1.7731	0	-3.55593	-3.40356	-4.24468	-4.95255	-2.29924	-3.47453	0	-3.53335	-2.21399	-4.18914	0
-1.64717	-1.50787	-1.57269	-3.37919	-1.84463	-3.08879	-1.4052	-1.38441	-3.85471	-3.09796	-3.05947	-2.88791	-2.78317	-2.62931	-3.62378	-2.17485	-2.31895	-3.79404	0	0	-4.28864	-3.3748	-1.96288	-1.83586	-2.46423	-2.71755	0	-3.29376	-2.30914	0	1.47083	-2.84905	0	0	0	-3.11759	-4.90224	-1.98094	-3.55593	0	-2.12488	-2.947	-4.57871	-1.79304	-3.15876	0	-4.35922	-4.10059	-3.57362	0
-1.50132	0	0	0	0	-3.67612	0	0	0	-1.88431	-2.13662	-1.42126	-1.55062	0.218771	-2.02208	0	-1.09469	-2.3156	0	0	-3.5718	-1.52215	0	-1.85985	-2.08093	0	0	0.879398	-3.48725	0	1.51731	-1.95327	0	0	0	-1.7043	-4.49407	-0.0099457	-3.40356	-2.12488	0	-0.328655	-4.32179	-1.58872	-2.29126	0	-3.62969	-1.73381	-2.26644	0
-4.8661	-3.53178	-1.81502	0	-1.75515	-2.86441	0	0	-2.27323	-2.55017	-2.83092	-1.34613	-2.79902	-2.89882	-2.15179	-1.63433	-2.79408	-3.01808	0	0	-4.9464	-3.53516	-1.75887	-2.81311	-1.86622	-1.81518	0	-1.85083	-2.53783	0	3.94838	-3.14809	0	0	0	-4.44648	-3.37371	-0.66677	-4.24468	-2.947	-0.328655	0	-5.86441	-2.5108	-2.77601	-2.1097	-2.77887	-1.80554	-3.88091	-2.00025
-2.70542	-3.68609	-4.31886	-2.45221	-3.68217	-3.98853	-4.51617	-3.90797	-3.58936	-5.06403	-3.26394	-6.22242	-2.99714	-5.76725	-0.433745	-3.29306	-4.21815	-5.2768	-3.77422	-1.54513	1.95749	-3.64545	-1.5722	2.6645	-2.18993	-2.02508	2.45292	-3.37183	-3.30297	2.07626	-2.42403	-2.09983	0	4.14989	-1.77708	-4.23143	-0.0892681	-4.67437	-4.95255	-4.57871	-4.32179	-5.86441	0	0.0420339	-4.11913	-2.25908	-1.77228	3.78754	-8.23596	2.02105
-2.33165	-1.90612	-3.57141	-3.10177	-2.47229	-2.39668	-2.27823	-3.35888	-1.66245	-1.5715	-1.96769	-4.85383	0	-2.20025	1.95569	0	-1.46778	-4.03114	-2.39562	0	-0.245803	-1.91907	0	0	0	0	2.2036	-2.53388	0	0	-0.0935149	0.0118739	0	3.18825	0	-2.79375	0	-3.79796	-2.29924	-1.79304	-1.58872	-2.5108	0.0420339	0	-3.25931	-1.97426	-1.80394	0.606698	-3.48841	0.115802
-1.86077	-1.7465	-1.96024	-2.20434	-2.03838	-4.30201	-1.40782	-1.81273	-4.90121	-1.96784	-2.05202	-2.3008	-2.06127	-1.50301	-3.25622	-1.48657	-1.39034	-4.13752	-1.64259	0	-3.454	-1.80669	-1.67924	-1.5972	-3.74068	-2.15088	0	-2.68295	-2.06029	0	0	-1.84217	2.21391	0	0	-2.11865	-2.23506	-1.81836	-3.47453	-3.15876	-2.29126	-2.77601	-4.11913	-3.25931	0	1.52326	-3.52338	-3.92313	-0.247152	0
-2.40193	-1.63136	-1.35922	-3.0851	-1.78246	-1.93621	-2.8059	0	-3.54727	-1.9852	0	-2.15063	0	-1.56674	0	0	0	-1.66168	-1.90826	0	-1.36964	0	0	0	0	0	0	-2.16178	0	0	1.68308	-1.35377	2.00817	0	0	-2.63747	0	-2.2273	0	0	0	-2.1097	-2.25908	-1.97426	1.52326	0	0	-1.50236	-0.478938	-1.56798
-2.2138	-3.54317	-3.6502	-2.50376	-2.6133	-5.55002	-2.49364	-3.73654	-2.68105	-3.55758	-3.27987	-2.74018	-2.90544	-2.39063	-1.88198	-1.54091	-4.12608	-3.97227	-3.94548	-1.91404	-1.54377	-2.76515	0	-1.41544	0	-2.01112	0	-2.52802	-3.17798	0	0	-2.42772	0	0	0	-2.872	-3.14234	-1.65805	-3.53335	-4.35922	-3.62969	-2.77887	-1.77228	-1.80394	-3.52338	0	0	-0.492808	-3.08901	0
0	0	-2.0177	0	0	-1.81517	-1.95395	0	2.89708	0	-2.95632	0	0	-3.55141	2.94221	-1.76505	-3.15523	0	-2.70732	0	4.08026	-1.49095	0	2.86905	1.54883	-1.46197	3.07132	-1.92325	0	2.17187	-0.122102	0	1.98739	5.01184	-0.488999	0	1.7164	-4.49947	-2.21399	-4.10059	-1.73381	-1.80554	3.78754	0.606698	-3.92313	-1.50236	-0.492808	0	-2.65839	2.6493
-3.3422	-2.77474	-3.25369	-2.66764	-4.14891	-4.49547	-2.68921	-2.63674	-6.43683	-2.95106	-4.16449	-5.88992	-3.09674	-3.52429	-3.47783	0	-3.24518	-6.53641	0	-2.09088	-6.10791	-2.17503	-3.56383	-3.08389	-2.14487	0	0	-3.41848	-2.1477	1.5112	2.78522	-3.53515	1.75206	-2.03032	2.41154	-3.15303	-4.298	-0.527063	-4.18914	-3.57362	-2.26644	-3.88091	-8.23596	-3.48841	-0.247152	-0.478938	-3.08901	-2.65839	0	-2.53296
-1.84836	-1.71976	-2.09598	-1.35499	-1.48576	0	-1.3787	0	0	0	0	-2.20085	0	-1.37697	2.47829	0	0	0	-2.36162	-1.61523	2.63472	0	0	1.95285	0	1.57705	3.44973	0	0	3.17061	1.64002	0	1.65666	2.48212	0	-1.93519	0	-2.59327	0	0	0	-2.00025	2.02105	0.115802	0	-1.56798	0	2.6493	-2.53296	0
0	0	0	0	0	0	-2.24364	-1.81936	0	-0.100791	1.35615	0	1.8279	0	2.50939	0	1.75738	0	-3.25759	0	3.88879	0	0	2.07424	0	0	2.41565	0	2.06156	2.21593	0	1.61547	0	2.93571	0	0	3.96988	-2.39235	0	1.64057	2.19955	-1.86032	4.96217	0.980858	0	-0.502154	4.05705	3.58915	0	2.17979
-3.17979	-2.01854	-2.5582	-1.67579	-4.87668	-6.18528	-2.09633	-1.84449	-6.89673	-1.93374	-2.62979	-4.90077	-2.3117	-1.06704	-2.86302	0	-0.173568	-4.98633	0	-1.74779	-3.31874	-0.684934	-2.2635	-2.04524	-1.3885	0	0	-2.93711	0	1.74726	0	-3.52905	1.92415	-1.77641	0.0388622	-3.94763	0	-0.511856	-2.93791	-0.275489	0	-3.11369	-4.05088	-3.29992	1.2995	-1.81254	-1.80413	-2.35985	-3.16975	-3.65786
-1.51286	-1.58953	-1.42806	0	-1.44082	0	-1.72488	0	1.93948	-1.68677	0	0	0	-2.31196	2.78231	0	0	0	-2.16429	0	5.98116	0	0	3.80432	0	0	2.1588	0	1.57641	4.19121	-2.72374	2.26992	0	2.5968	-1.62303	-1.94751	2.09204	-3.43304	0	-1.76129	-1.52036	-2.24533	5.26746	0.2859	0	-2.3888	0	5.30717	-5.07668	0.140585
-2.29554	-1.92053	-1.44591	0	-1.98591	-1.93895	-1.56991	-1.77217	-0.329512	0	-1.42585	-2.50095	-1.71703	-4.57417	2.8364	-1.7635	-1.93377	0	-1.66265	0	4.53754	0	2.27285	4.73755	0	0	2.01733	-1.72418	0	2.12969	-2.23132	-1.81226	0	0.945886	-4.29991	-2.37623	2.12384	-3.0234	0	-1.52848	-1.8039	-2.36447	2.56089	0.108053	-1.96879	-3.40874	0	5.14684	-6.4464	-0.131236
0	-1.77475	0	0	0	-4.11698	0	-1.70086	-2.01365	-5.45998	-1.40542	-2.2553	-0.298796	-1.78381	0	0	-2.7031	-4.2897	-3.02593	0	-2.11612	-1.58079	-1.58813	0	0	-1.51353	0	-2.27286	-2.93966	0	1.47365	-1.88725	1.48801	2.5895	0	-2.20486	-2.86241	-2.94097	-1.72589	-4.14349	-3.2402	-3.35361	-1.75682	-0.0121586	-2.30166	0.230166	-1.8754	-3.13228	-2.69447	1.64244
0	-2.05437	-1.56932	-2.14066	0	-4.71108	0	-2.51128	-1.93523	-5.19473	-1.72932	-2.11738	-0.312654	-1.50208	0	-1.57072	-0.743163	-2.22898	-2.89791	0	-1.78179	-1.92605	-2.21665	0	-1.56773	-2.04751	0	-2.40114	-0.334544	0.620159	1.7961	-0.404632	1.63174	2.45472	0	-2.18996	-3.28985	-4.2612	-1.88641	-2.52934	-2.54851	-3.65341	-1.26354	-1.68642	-2.37193	0	-2.64793	-4.00979	-2.13491	0
-3.89421	-2.62673	-3.16724	-2.84528	-5.83181	-4.17508	-3.37039	-1.04149	-3.53848	-2.68592	-3.88968	-5.04844	-3.09429	-3.4782	-3.14012	0	-3.03509	-3.27578	0.175106	-2.40416	-4.07563	-3.19353	-1.6476	-1.98246	-1.46423	0	0	-2.61618	-1.50154	1.77862	0	-3.38487	0	-3.43086	-1.50197	-3.88188	-3.33274	-1.43202	-3.05578	-2.48767	-1.5908	-1.10035	-7.1152	-3.0774	-2.65347	-2.65894	-4.45138	-1.45072	-5.66794	-2.81869
-2.75759	-2.55928	-2.10082	-2.55208	-1.44364	0.092532	-2.11211	-0.285495	-1.62072	2.31202	0	-1.47739	0	0	0	0	0	0	0.864768	-3.07488	-2.36481	0	0	-1.57568	0	0	-1.89698	0	0	0.303505	0	0	0	-1.99237	-0.496217	-2.07423	-2.48392	0	0	0	0	-1.51623	-4.43383	0	-1.82544	-1.71959	-1.96133	-1.82214	-1.72497	-2.32217
-2.4715	-1.75248	-1.80086	-1.45905	-1.48143	0.287418	0	0	0	0	0	-2.06879	-2.52364	-3.21322	-1.42914	0	0	0	-1.50635	-0.637176	-1.46884	-1.66204	0	0	0	-1.6075	0	0	-1.54381	0	0	0	0	0	0	-1.60297	0	0	0	-1.81409	0	-1.46739	-1.7321	-2.92107	-2.40944	-1.48804	0	0	-1.89173	-1.85152
0	0	0	0	-1.642	0	0	0	0	2.20701	0	0	0	1.49661	-1.83328	1.64728	0	1.58418	2.0997	0	-4.52803	0	0	-3.54387	-1.68233	0	-2.61092	1.47014	0	-2.03604	1.85179	-1.66889	0	-3.73392	0	0	-2.4296	2.19274	0	0	0	1.7022	-4.62835	-2.14609	1.4659	0	0	-3.969	2.51249	-2.17166
-2.8195	-1.91871	-2.86235	-2.09808	-3.35925	-2.4654	-2.84961	-2.40602	-2.76814	-1.63068	-2.53677	-3.14846	-1.82148	-2.94832	-1.86801	0	-1.93523	-1.99203	0	-1.85681	-1.79478	-2.42661	-3.89667	0	0	0	0	-1.39901	0	2.40366	0	-2.11163	-1.45677	-2.35232	0.169365	-3.21398	-1.60983	0	-1.98457	0	0	-2.0624	-3.25109	-2.12878	-2.05851	-1.15225	-1.35595	0	-4.09369	-2.97921
2.83626	2.07879	2.74445	2.031	3.74499	4.32418	2.4835	2.17793	6.68528	4.04898	4.68734	5.4798	3.23687	1.96535	6.4699	-0.0640186	1.65741	4.80946	-1.51692	1.42739	7.31534	2.85845	2.98013	3.71594	4.03958	1.51582	1.95658	3.12285	3.02077	0	-2.99955	4.2012	0	4.85912	-2.01338	4.95464	5.17087	-0.735867	4.92662	2.56807	0.936266	2.10611	9.37871	4.97469	-0.224144	2.00841	3.81479	5.1301	2.83854	4.57451
-2.59062	-1.60327	-2.6002	-1.84027	-3.2668	-2.9434	-3.91174	-1.66128	0.158536	-2.20866	-3.66622	-5.78514	-2.5897	-7.9594	0.384647	-1.95056	-5.17483	-3.4514	-2.21222	-1.77819	3.4342	-4.59978	-1.69359	3.57707	0.219813	0	2.65076	-2.79974	-1.78146	3.83346	-2.24223	-4.15589	0	1.09749	-3.89167	-4.56266	0.577685	-4.50677	-3.50961	-4.74623	-4.01145	-3.64974	0.805802	0.150838	-3.9391	-2.3143	-2.13237	7.02486	-9.61846	0.599999
1.60749	1.82489	1.63394	1.61883	0	2.6484	0	1.85763	4.04982	3.20705	2.10252	1.69564	2.69469	-0.512639	3.75279	0.759651	2.4168	1.8974	-0.552421	0	5.56148	0.0909151	0	3.07191	3.39111	2.02952	2.2607	1.82871	2.39462	2.07034	-3.46976	1.4694	-1.35818	1.56349	0	1.48293	4.21035	0.467622	2.92182	3.5894	0.587968	2.08614	6.72441	2.80554	1.48241	0	3.45972	7.44657	-1.1359	2.45694
-2.65734	-2.26679	-2.08058	-1.42619	-2.72036	-2.80633	-3.436	-2.05903	-0.187271	-1.47341	-2.60044	-2.81105	-1.63255	-5.52022	1.08052	-1.71032	-2.14296	-1.69277	-2.07415	-2.05426	4.27417	-1.74904	0	4.20747	1.79261	0	2.44371	-2.02991	0	4.58844	-2.67572	-1.07143	-1.49273	1.12191	-4.1644	-3.89556	2.37647	-3.73462	-1.53048	-1.75796	-1.99391	-4.19752	3.12269	0.333525	-2.11492	-3.19543	0	6.13061	-7.51343	0.0876232
3.52443	2.5964	3.07821	2.62905	4.21231	4.53827	1.17372	2.45418	6.85332	3.79616	4.46652	5.42	3.67506	1.57097	6.4569	1.71237	2.02604	4.63847	-0.49459	1.58401	8.03872	4.5872	0	3.78341	3.80481	1.91981	2.64577	4.11259	2.67132	1.8587	-4.32787	5.55469	0	3.63018	-1.83959	5.76053	5.43421	-0.417263	5.01918	2.80079	0.2663	2.85645	11.3442	6.29764	0.631519	2.63273	3.84895	8.10047	3.99672	5.15621
2.54665	1.95394	2.49574	1.78761	2.1815	3.51354	2.56626	1.84826	1.21382	3.89168	4.49165	4.64938	2.98125	7.1138	0.972804	0	4.41529	4.06484	2.60736	1.7573	-4.24464	3.31283	1.86682	-3.9757	0.00051345	0	-2.66065	2.77711	2.00644	-3.96863	2.44241	3.42126	0	-0.523738	4.13573	4.95857	-0.712742	4.55915	3.51545	2.73603	3.40155	5.18221	-1.12164	0.139915	4.19147	2.24049	2.45693	-5.62501	9.31732	-0.763238
1.44995	0	1.5186	0	2.54295	3.86812	1.67621	1.58389	4.87222	1.67034	0.239717	1.64736	-0.143712	-1.69514	4.38688	-1.70864	-0.94406	2.14359	0	0	0	1.69717	0	0	1.83187	-2.03586	0	1.37006	1.38375	0	0	2.38563	0	1.56003	0	1.93827	1.41337	0	1.60321	1.38471	0	1.45564	1.85794	1.88459	0	0	0	2.84694	0.595094	1.71028
0	2.18414	1.56523	1.52455	1.67826	2.97585	0	1.95471	2.42574	5.189	2.17513	2.43359	2.06408	1.89999	1.77819	2.11271	2.56482	2.88118	3.32943	1.95738	-2.96988	1.80763	0	0	3.06958	1.44587	-2.79311	1.41483	1.27709	-3.48966	0	1.5552	0	-3.03494	1.56035	0	-1.51346	1.57853	2.21737	2.32999	1.42862	0	-1.34889	-1.92478	1.36048	0	1.70906	-2.92106	2.10491	-1.58064
2.75098	4.1387	2.80716	1.98513	4.91636	7.41856	2.68899	4.05244	6.45634	4.80602	4.12807	4.1505	0.954762	1.04997	2.93984	0	-0.169605	3.56362	1.56518	2.43007	1.72842	3.09935	1.49062	0	2.02779	-1.88706	0	3.20965	-0.996827	-1.72818	0	5.23007	1.36063	2.24688	0	3.86356	1.72285	1.37747	1.66954	0.486343	-1.70918	3.18353	4.10304	3.06776	1.80608	2.41009	2.19562	0	5.41394	1.90367
2.38552	1.69374	1.78643	2.06919	2.26893	0.0315175	1.90601	-0.0471798	0.599499	2.03737	1.49317	3.49459	1.83939	1.92222	1.61182	0	2.52032	2.40887	3.16279	1.95871	1.96583	2.22961	0	0	1.39501	0	0	2.46635	1.92429	0	0	2.51527	2.28085	2.09973	0	2.95464	3.16461	0	2.74659	2.41677	1.49444	2.56096	3.47103	2.43948	3.04034	1.91397	2.91091	0	3.21839	1.98854
2.11951	0	1.75705	1.3487	3.80452	1.59873	1.56277	0	3.24897	0	0	3.34213	0	2.25671	2.20038	0	-1.65542	1.75439	0.343699	1.7388	6.79143	1.50781	0	3.19664	0	0	0	1.94625	0	1.47255	-2.98025	2.07937	2.02712	4.92475	-2.89866	3.17044	2.44176	-2.5239	2.06391	1.40334	-2.23638	-0.690104	6.80144	4.08717	-1.19803	2.31196	1.74936	3.68946	-0.0456386	2.93864
-2.87849	-1.85651	0	0	-1.57351	-1.71428	0	0	-1.93495	-1.74499	-2.1715	-0.621778	-1.8721	-2.4895	-2.34846	0	0	-2.09583	0	-2.24853	-1.58173	-2.61994	0	0	-2.13325	0	2.63196	-0.846589	0.274687	1.75839	0	-4.11219	0	-1.40807	0	-2.90298	0.304921	-2.61424	-2.891	-1.93043	0	-1.01131	-2.27668	-1.91229	0	-2.64998	0	0	-3.36718	-1.43119
3.50689	2.94625	3.67196	3.20237	3.92815	4.35544	1.91958	2.90463	7.06757	2.47192	4.48649	4.89364	2.74788	0.956028	6.62093	-1.67283	1.11877	3.66604	-1.74535	2.90375	7.14242	3.34608	4.07633	5.6605	3.78667	0	2.62301	2.10369	1.50763	-0.066871	-2.75151	3.15703	0	5.16159	-2.50075	4.27892	4.76985	-3.08985	3.20716	1.23117	0.79575	1.50641	9.61445	4.89912	0.175492	1.84379	3.13366	6.05877	2.41256	5.2723
3.02207	2.27	3.11353	2.40349	5.24008	3.60425	2.16914	2.09967	6.87363	3.3939	1.7294	5.01831	2.74031	1.08808	6.12609	-0.14384	0.570137	3.81515	-0.310116	2.22819	6.2166	1.8984	1.89486	2.69881	4.43768	0	2.70639	3.33157	2.26951	2.14417	-1.65142	3.78342	1.48295	4.89973	1.35993	4.92113	5.16961	0.351194	4.73541	3.14173	0.0522167	4.26497	8.47775	5.00251	-0.186411	2.08812	2.73811	5.35658	3.36372	3.53957
3.50625	2.70027	3.0794	2.42321	4.95959	4.33312	2.0563	2.32807	5.89101	2.6683	3.504	4.96557	2.98864	0.933537	6.23147	-1.44796	0.884814	2.94491	-0.717798	1.89846	8.93882	3.48498	2.98699	4.55197	3.68161	0	2.67679	2.85936	1.45245	0.472165	-4.43857	2.80314	0	5.06389	-0.676074	3.24283	5.25006	-0.192045	4.01214	1.51205	0.164545	2.23589	9.77808	5.77626	-0.079291	3.02569	2.48931	6.36325	2.70096	5.52765
0	0	0	0	0	0	0	0	-2.66458	0	0	0	0	2.05904	-2.7546	3.40723	1.45313	0	1.4077	0	-2.56505	0	0	-2.22189	0	2.02668	-1.8248	0	0	2.0432	0	0	0	-3.70421	-0.195525	0	0	2.48892	0	1.75082	1.66826	0	-2.41263	-1.83808	1.62533	0	0	-2.9593	0	-4.07221
0	0	0	0	1.64089	0	0	0	2.54603	-1.49358	0	-1.41256	0	-2.75295	2.36636	1.81093	-2.01479	0	-2.29277	0	5.87809	-1.39297	0	5.51092	1.59832	1.90178	2.2656	0	0	3.96336	-1.25765	1.67775	0	2.11568	-3.72607	-1.76481	2.3387	-3.49997	0	-1.91317	-2.18569	-3.33946	5.15304	0.735528	-2.40086	-2.29227	0	5.85298	-5.10925	0.0262834
0	0	0	0	0	0	0	0	-3.45874	-1.52578	0	-1.70109	-1.51101	2.18988	-3.21705	0	-0.2023	-2.33084	1.53506	0	-4.91576	-1.84036	-1.75798	-3.70999	-3.97173	0	-2.23483	0	-3.45077	-1.55027	2.36833	0	0	-3.43452	2.23938	0	-4.82628	2.9235	-1.99202	0.226935	-0.265691	0	-5.92071	-2.29706	2.48589	0	-1.73489	-5.42431	3.24445	-3.04996
1.50989	1.59302	0	0	0	0	0	0	-3.8347	0	0	0	0	3.48011	-3.12976	1.53726	2.33596	0	0	0	-4.80579	0	-1.82972	-4.34534	-2.03416	0	-2.24155	0	0	0	0.997528	0	0	-3.43112	1.89659	0	-1.89904	4.9468	0	2.16752	2.41108	3.27055	-4.22664	-1.29553	2.36357	2.2371	0	-3.87696	3.07272	-3.15446
3.41116	2.69781	2.81685	2.18104	3.59504	1.08016	2.12119	1.7925	-0.569932	2.4114	3.54238	4.57181	2.37852	6.68217	0.249346	0	4.83028	3.2363	0	2.42728	-0.852137	3.54521	-0.996248	-3.08073	-1.71651	0	-1.60511	3.28774	0	-1.75893	0	3.61946	1.73066	2.52395	3.62711	5.73517	1.74392	4.56499	5.11382	4.86983	3.61928	5.67022	2.7352	1.34772	4.76533	3.17239	2.32531	-3.30845	8.15941	1.28378
0	0	0	0	0	0	0	0	-3.18104	0	0	0	0	3.25676	-3.0467	1.55433	2.25179	0	1.78111	0	-5.55905	0	-1.62841	-4.55015	-1.80383	0	-2.44967	0	0	0.0765104	2.65692	0	-2.24457	-7.07493	2.22158	1.49631	-2.25532	3.74189	0	1.72958	2.05378	1.98307	-4.73226	-2.81181	3.92736	0	0	-3.79042	3.37753	-3.16553
0	0	0	0	0	-1.81603	0	0	-2.82565	0	1.61938	0	0	2.4248	-2.72595	0	-1.58418	-1.60849	0	0	0	0	-1.65311	0	-2.2827	0	-2.93695	-1.48627	-2.25352	0	0	0	1.66863	0	1.52451	0	-1.79411	0	0	0	-1.63187	0	0	-1.55179	0	1.76335	-1.37028	-2.28626	0	-1.78518
3.33098	0	1.51547	0	0	0	1.87496	0	-2.48835	0	1.74072	0	1.62004	2.14429	-2.7776	0	1.46079	0	1.72556	1.37505	0	0	0	0	-2.25788	0	-2.54707	0	-1.3889	0	0	1.59962	1.77877	0	1.5106	0	-1.63232	0	0	0	1.76276	0	0	0	0	2.17921	0	-2.8046	0	0.452248
1.99481	0.932586	3.81105	1.00472	2.70446	3.46424	3.34331	1.58197	1.50286	3.30036	5.40121	5.70591	3.97915	6.66857	3.69808	1.58424	3.70331	4.63966	0	0.215336	-0.406632	4.63586	-0.80295	-4.45599	1.90492	1.50287	0	3.46688	3.89083	0	1.18695	1.94713	0	-0.831245	1.54921	7.90379	2.7012	6.20785	4.36723	4.02958	2.12049	6.59934	3.91599	1.83593	2.75629	2.84223	3.74686	-0.775362	10.4823	0.301583
3.73027	3.12941	3.3712	2.8586	2.83089	4.80545	3.10359	2.89588	1.0328	3.03141	5.47734	5.42595	3.49396	8.16772	1.22699	0	5.46414	4.44894	1.51267	2.53241	-3.36645	4.58955	0.161726	-4.94256	0.183182	0	-1.95162	3.04404	1.87492	-3.38361	2.92018	2.05782	0	-1.27637	3.81086	7.13229	0.427483	5.88557	3.95193	5.49583	4.18154	6.0377	0.723321	0.663047	5.13648	2.39642	3.46347	-5.63674	11.358	-0.707603
3.77779	3.06149	3.64684	3.23915	4.03867	4.77454	2.83513	3.21016	0.986068	3.78872	4.24661	4.56711	3.9579	6.47477	0.422081	2.12448	6.14172	4.52063	1.72449	2.01203	-3.32092	4.62939	-0.0812512	-2.64161	2.91093	1.88659	-1.86894	3.25217	2.86906	-1.57916	1.1378	1.34752	0	-3.45396	2.06469	4.20894	1.19734	6.44937	4.15972	6.50685	4.541	6.10129	0.560318	0.479533	6.02448	2.00741	3.8712	-4.17445	8.81419	-3.06348
3.15316	2.81167	3.77464	3.16745	4.83772	3.78651	3.29242	3.13202	4.12312	3.71863	4.31795	4.46359	3.20208	2.32063	3.46981	1.47663	4.32218	4.8418	1.37076	2.392	0	3.77836	2.40017	1.61546	2.00702	1.41001	1.54679	2.76696	3.12996	0	0	1.26187	1.4502	1.60799	0	3.75255	2.87581	0	3.64271	3.20295	2.38017	4.48607	5.33346	2.56534	1.91797	0	3.91613	0	5.01336	-1.59559
0.0579334	2.30866	2.90184	2.98918	3.83196	4.2563	2.94825	2.85506	3.63875	3.9676	4.26521	7.09292	3.84168	3.45685	3.20334	2.07758	5.57252	4.99577	1.52041	-0.181651	-0.0189505	4.00301	1.81622	-0.416265	2.59546	2.39319	0	2.59603	5.58197	0	0	-0.0886369	-2.72429	-2.86827	0	3.16187	4.07507	4.07684	4.5619	4.78076	3.29645	5.28203	3.69025	0.569064	4.02439	0	5.14263	0	4.29663	-2.63636
2.86206	2.74423	3.05647	3.01433	3.94041	4.37962	2.99935	3.10187	1.25216	3.62348	4.14371	4.11468	3.68096	6.09984	0.420406	3.14628	7.0153	5.09809	1.71633	1.88912	-3.46624	3.82258	0.301906	-2.56098	0.815036	2.24416	-1.77889	2.8876	3.73501	-1.65998	2.61982	1.49058	0	-4.23003	1.93257	3.74596	1.56077	5.59634	4.41704	6.70128	5.01667	5.63581	1.26602	0.137516	6.00892	0	5.09321	-5.30381	8.24648	-3.21369
[truncated: 40 more columns]

## Sheet: Z_S_R
0	-1.62403	-1.79975	-1.59529	-0.787694	-3.26154	-1.71543	-1.70015	-2.84237	0	1.84602	-1.43008	1.66613	2.9937	0	1.99504	1.77894	2.25339	-2.897	3.27319	0	0	-2.37166	-0.860355	2.11484	2.89102	-1.32335	-2.31419	-2.8337	-1.46897	0	1.29377	0	0	2.68795	2.52784	-1.76587	-2.87097	-1.4423	1.68673	0.284916	-2.20082	0	0	0	0	0	0	0	0
-1.62403	0	-0.683015	-0.373289	-1.43352	-0.884628	-0.230183	1.26336	-2.90066	1.52656	1.25453	0	0	1.90237	0	2.44628	0	3.27249	-1.03619	2.86596	0	0	0.214704	-1.11037	2.33093	3.73162	-1.59475	-1.97399	-3.21763	-0.645979	0	0	0	2.16997	2.47262	2.45626	-2.35254	-2.07967	-2.52375	-1.31328	0	-1.52808	-1.35256	0	0	-2.07252	-1.30794	0	0	0
-1.79975	-0.683015	0	-0.448032	-1.60608	-1.46247	0.0147463	2.67713	-3.26822	0	1.42548	0	0	2.6902	0	3.05373	1.58526	2.68568	-0.857243	2.8671	-1.55918	1.84544	-1.7395	-3.05221	3.0934	3.69592	-1.9808	-2.02055	-3.49957	-0.340993	0	0	0	1.68808	3.81899	1.52179	-2.15293	-1.39398	-2.47492	0	2.18936	0	-1.52078	-1.48304	0	-1.60434	-1.43364	-1.75731	0	0
-1.59529	-0.373289	-0.448032	0	-1.0965	-0.542452	-0.721843	2.84968	-1.2453	1.4152	0	0	0	1.76484	0	1.83617	1.66336	2.16984	-0.405066	2.19285	0	1.86684	-0.303656	-1.0411	1.56444	2.97201	-1.30032	0.0783399	-2.83413	-1.94339	0	0	0	2.00111	2.6299	0.847532	-1.51801	-1.95253	-2.17474	0.526736	0	0	0	-1.38474	0	-1.47974	0	0	0	0
-0.787694	-1.43352	-1.60608	-1.0965	0	0	2.22379	0	-2.21567	0	0	0	-0.51763	2.74778	0	3.76946	0	4.31486	-3.26098	0	0	0	0	1.84297	3.36615	2.7589	0	-1.97854	0	2.51727	0	0	-1.65548	0	1.60343	0	0	0	-1.57516	0	2.25475	1.65468	0	0	0	-1.79973	0	0	-1.55103	-1.7213
-3.26154	-0.884628	-1.46247	-0.542452	0	0	-1.81097	2.42033	1.01089	1.94591	0	0	0	1.54442	0	0	-1.74882	0	-0.265918	1.87121	0	0	-0.783526	-2.09723	1.59256	3.99174	0	0	-4.46783	-1.35186	0	-1.46418	0	3.052	2.43786	2.3079	-1.93381	-1.55486	-1.39477	0	-1.3839	0	0	0	-1.40945	-1.66586	-1.32897	0	0	0
-1.71543	-0.230183	0.0147463	-0.721843	2.22379	-1.81097	0	-0.552074	-1.55122	0	1.47218	-1.67563	0	1.25478	-1.88493	1.28977	0	0	0.251751	0	-1.28276	0	-1.95979	-2.60581	0	2.42076	0	-1.87642	-1.3586	-1.58159	0	0	0	1.53152	1.52123	1.63685	-1.74824	0	1.56443	0	0	0	-1.88783	-1.98422	0	-1.2687	0	-1.70179	0	0
-1.70015	1.26336	2.67713	2.84968	0	2.42033	-0.552074	0	1.33645	1.3229	0	0	0	0	2.71839	0	0	0	2.3749	1.54335	0	1.25865	-0.442794	0	0	0	0	0	-2.72128	-1.64289	0	0	0	0	0	0	0	2.05846	-1.80839	0	0	0	0.307742	0.229737	1.8105	0	-1.38021	0	0	0
-2.84237	-2.90066	-3.26822	-1.2453	-2.21567	1.01089	-1.55122	1.33645	0	1.57902	0	0	0	-1.03808	1.70313	1.01472	-2.00226	1.77153	-3.28035	0	-0.281261	2.10426	-0.464379	-0.294743	3.97694	2.47644	0	0	0	1.69029	-1.3828	0	-1.27662	0	2.86487	2.21048	0	-1.64032	-1.90816	0.472371	1.84263	0	0	0	-2.25577	-1.52963	0	2.52321	-1.84154	0
0	1.52656	0	1.4152	0	1.94591	0	1.3229	1.57902	0	0	0	-1.87697	0	0	1.78301	0	0	2.62655	0	-3.27652	0	1.716	0	1.75189	0	0	0	0	1.67028	0	0	-3.68018	-2.36186	0	0	0	0	-1.38951	0	1.99536	2.09621	-1.67469	0.169645	0	-1.72901	0	0	0	0
1.84602	1.25453	1.42548	0	0	0	1.47218	0	0	0	0	0	1.60307	-0.730743	0	0	1.90406	0	0	0	0	-2.19968	0	0	-1.4726	0	0	-1.27649	0	0	0	0	0	0	0	0	0	1.53013	0	0	0	0	0	0	0	2.32748	0	-1.37545	0	0
-1.43008	0	0	0	0	0	-1.67563	0	0	0	0	0	-2.17421	0	0	2.03343	2.25329	2.08021	-1.65977	-1.83441	0	0	0	0	1.8692	0	0	0	1.42102	0	0	0	-3.60067	-2.23595	2.50488	0	0	2.03156	0	0	2.57573	1.50662	0.261756	1.30506	0	0	0	0	0	0
1.66613	0	0	0	-0.51763	0	0	0	0	-1.87697	1.60307	-2.17421	0	1.28685	2.44131	1.98799	0	0	0	0	0	0	0	0	1.64733	0	0	-1.94408	0	2.41601	0	-2.51588	-2.57503	0	0	0	2.67145	2.57639	-2.05307	0	2.30807	0	1.81646	2.81344	0	0	0	0	0	0
2.9937	1.90237	2.6902	1.76484	2.74778	1.54442	1.25478	0	-1.03808	0	-0.730743	0	1.28685	0	-1.76072	-2.66366	0.118638	-3.92139	3.51269	0	-1.78928	-2.69107	-1.28776	-1.45443	-5.49038	-1.99128	-1.69896	0	0	-1.83216	0	0	0	-2.4062	-3.29591	-2.42274	-1.28879	0	0	0	-0.325517	0	-1.64671	0	0	2.84372	0	-3.09309	3.55916	2.01234
0	0	0	0	0	0	-1.88493	2.71839	1.70313	0	0	0	2.44131	-1.76072	0	-1.4078	-1.57189	0	0	0	2.05326	0	1.362	1.60585	1.42527	0	1.55565	0	-1.60819	-2.13362	0	2.44367	2.15706	0	-1.61312	0	-1.98526	-4.45142	0	-1.28301	-1.76113	0	2.01756	-0.440313	-1.62498	0	0	2.56251	0	2.15846
1.99504	2.44628	3.05373	1.83617	3.76946	0	1.28977	0	1.01472	1.78301	0	2.03343	1.98799	-2.66366	-1.4078	0	1.8535	-3.30938	4.22871	-1.71219	2.66142	-1.86357	0	0	-7.42738	-1.41367	-1.55362	0	0	-3.97906	0	0	2.84686	0	-3.86032	0	0	0	2.61543	0	-3.95108	-1.63984	-1.59195	0	0	2.41203	1.82618	-1.53727	1.87165	2.54001
1.77894	0	1.58526	1.66336	0	-1.74882	0	0	-2.00226	0	1.90406	2.25329	0	0.118638	-1.57189	1.8535	0	-2.87739	1.67034	0	-1.42726	-2.02985	0	1.90328	0	1.42756	0	0	2.91221	0	0	0	0	-2.07804	-3.20795	-2.03774	0	1.4933	0	1.6102	1.77253	0	0	0	1.4232	0	0	-1.44274	0	0
2.25339	3.27249	2.68568	2.16984	4.31486	0	0	0	1.77153	0	0	2.08021	0	-3.92139	0	-3.30938	-2.87739	0	2.93678	0	0	0	0	1.71456	-2.60527	-2.80271	0	0	1.77999	0	0	0	-2.03376	-2.28561	-4.45827	-1.69252	0	0	0	0	0	0	0	-1.65025	-1.63778	1.15347	0	1.95215	-1.95409	0
-2.897	-1.03619	-0.857243	-0.405066	-3.26098	-0.265918	0.251751	2.3749	-3.28035	2.62655	0	-1.65977	0	3.51269	0	4.22871	1.67034	2.93678	0	1.69719	-3.80738	2.2602	-0.3627	-1.62073	4.0996	3.67826	-2.63586	0	-2.05229	0.167237	0	0	0	-0.244935	3.65602	2.24752	-2.48256	0	-1.5589	0	3.0519	0	-3.28715	-2.08646	0	-3.49924	-1.80259	-2.35794	-2.08085	-2.05685
3.27319	2.86596	2.8671	2.19285	0	1.87121	0	1.54335	0	0	0	-1.83441	0	0	0	-1.71219	0	0	1.69719	0	2.59297	0	0	0	-1.52902	0	-1.4484	-1.70439	-3.51859	-3.53593	0	0	1.78844	0	0	1.54298	-2.14713	-2.13826	1.0156	0	0	0	0	0	0	0	0	0	0	0
0	0	-1.55918	0	0	0	-1.28276	0	-0.281261	-3.27652	0	0	0	-1.78928	2.05326	2.66142	-1.42726	0	-3.80738	2.59297	0	0	-1.53584	3.20304	2.36207	0	1.47404	0	0	3.78244	-2.26282	0	-2.12066	2.71794	0.520858	-1.62415	2.15995	-2.45359	0	-1.69622	0.988572	-2.19125	3.93762	1.47959	-1.76401	0	0	3.5537	-4.67657	2.2947
0	0	1.84544	1.86684	0	0	0	1.25865	2.10426	0	-2.19968	0	0	-2.69107	0	-1.86357	-2.02985	0	2.2602	0	0	0	0	0	0	0.173606	0	0	0	0	0	-1.68063	1.38567	-2.18357	-1.86971	-2.54613	1.8593	0	0	0	0	0	0	0	0	1.94447	0	-1.29854	1.29997	0
-2.37166	0.214704	-1.7395	-0.303656	0	-0.783526	-1.95979	-0.442794	-0.464379	1.716	0	0	0	-1.28776	1.362	0	0	0	-0.3627	0	-1.53584	0	0	-0.405066	0	0	0	1.7274	0	0	0	0	0	0	0.0815078	1.77925	0	0.439258	-2.1788	0.696963	0	-1.53189	1.79343	0	-1.46254	0	0	0	-1.59292	0
-0.860355	-1.11037	-3.05221	-1.0411	1.84297	-2.09723	-2.60581	0	-0.294743	0	0	0	0	-1.45443	1.60585	0	1.90328	1.71456	-1.62073	0	3.20304	0	-0.405066	0	0	1.92528	0	2.44972	-1.54669	0	-2.34338	0	0	4.16446	-0.339251	-0.16299	0	-3.80552	-1.50022	-1.59894	-1.61984	-2.45008	2.32064	0	-1.39108	0	0	2.4988	-2.68591	1.70083
2.11484	2.33093	3.0934	1.56444	3.36615	1.59256	0	0	3.97694	1.75189	-1.4726	1.8692	1.64733	-5.49038	1.42527	-7.42738	0	-2.60527	4.0996	-1.52902	2.36207	0	0	0	0	-2.96078	2.01397	0	0	-3.24707	0	1.64935	3.26509	0	-3.5144	0	0	0	2.46323	0	-4.12961	-1.75885	0	0	-1.64826	2.2054	2.02496	1.34895	2.02035	2.80898
2.89102	3.73162	3.69592	2.97201	2.7589	3.99174	2.42076	0	2.47644	0	0	0	0	-1.99128	0	-1.41367	1.42756	-2.80271	3.67826	0	0	0.173606	0	1.92528	-2.96078	0	0	0	2.23954	0	0	0	0	-3.13911	-2.59021	-2.29947	0	0	0	0	0	0	0	0	0	2.18291	0	1.80987	1.93733	0
-1.32335	-1.59475	-1.9808	-1.30032	0	0	0	0	0	0	0	0	0	-1.69896	1.55565	-1.55362	0	0	-2.63586	-1.4484	1.47404	0	0	0	2.01397	0	0	0	-0.937221	2.22186	0	0	1.98089	3.23023	0	0	2.19414	0	0	-1.66595	-1.8338	0	0.280076	0.185152	0	0	0	1.14989	0	1.65165
-2.31419	-1.97399	-2.02055	0.0783399	-1.97854	0	-1.87642	0	0	0	-1.27649	0	-1.94408	0	0	0	0	0	0	-1.70439	0	0	1.7274	2.44972	0	0	0	0	1.32279	0	0	0	0	0	0	0	0	0	0	0	2.14691	1.31157	0	0	0	0	0	0	0	0
-2.8337	-3.21763	-3.49957	-2.83413	0	-4.46783	-1.3586	-2.72128	0	0	0	1.42102	0	0	-1.60819	0	2.91221	1.77999	-2.05229	-3.51859	0	0	0	-1.54669	0	2.23954	-0.937221	1.32279	0	0.760721	0	2.83277	2.71525	3.58437	0	0	-0.923197	0.249727	2.30262	1.69368	-1.76885	0	-3.41557	-1.62466	0	0	0	-3.85867	0	0
-1.46897	-0.645979	-0.340993	-1.94339	2.51727	-1.35186	-1.58159	-1.64289	1.69029	1.67028	0	0	2.41601	-1.83216	-2.13362	-3.97906	0	0	0.167237	-3.53593	3.78244	0	0	0	-3.24707	0	2.22186	0	0.760721	0	0	3.48466	5.1682	1.67039	-2.60618	0	0.0125036	-2.21457	4.6278	0	-4.60308	-2.23656	-0.931792	-2.37677	0	0	0	1.89158	0	2.71465
0	0	0	0	0	0	0	0	-1.3828	0	0	0	0	0	0	0	0	0	0	0	-2.26282	0	0	-2.34338	0	0	0	0	0	0	0	0	0	0	1.31538	0	0	2.18421	0	0	1.3215	1.99546	-2.1112	-1.35892	0	0	0	-1.78719	2.42578	0
1.29377	0	0	0	0	-1.46418	0	0	0	0	0	0	-2.51588	0	2.44367	0	0	0	0	0	0	-1.68063	0	0	1.64935	0	0	0	2.83277	3.48466	0	0	-3.67046	-1.79746	0	0	4.77709	3.66624	-1.69805	0	2.44429	0	4.19022	4.37019	0	0	0	0	0	0
0	0	0	0	-1.65548	0	0	0	-1.27662	-3.68018	0	-3.60067	-2.57503	0	2.15706	2.84686	0	-2.03376	0	1.78844	-2.12066	1.38567	0	0	3.26509	0	1.98089	0	2.71525	5.1682	0	-3.67046	0	-1.08693	0	0	4.18843	3.05478	-2.39803	0	4.03331	2.14453	3.46716	3.01179	1.9282	1.74902	0	0	1.52595	-1.24908
0	2.16997	1.68808	2.00111	0	3.052	1.53152	0	0	-2.36186	0	-2.23595	0	-2.4062	0	0	-2.07804	-2.28561	-0.244935	0	2.71794	-2.18357	0	4.16446	0	-3.13911	3.23023	0	3.58437	1.67039	0	-1.79746	-1.08693	0	-1.71245	-2.67446	4.69866	0.62619	0	0	0	0	5.56676	4.47555	0	2.00426	0	4.68832	0	3.33787
2.68795	2.47262	3.81899	2.6299	1.60343	2.43786	1.52123	0	2.86487	0	0	2.50488	0	-3.29591	-1.61312	-3.86032	-3.20795	-4.45827	3.65602	0	0.520858	-1.86971	0.0815078	-0.339251	-3.5144	-2.59021	0	0	0	-2.60618	1.31538	0	0	-1.71245	0	-2.63117	0	1.47626	1.39659	-1.68952	-2.84482	0	-1.54775	0	0	0	0	-1.59921	3.85644	0
2.52784	2.45626	1.52179	0.847532	0	2.3079	1.63685	0	2.21048	0	0	0	0	-2.42274	0	0	-2.03774	-1.69252	2.24752	1.54298	-1.62415	-2.54613	1.77925	-0.16299	0	-2.29947	0	0	0	0	0	0	0	-2.67446	-2.63117	0	0	0	0	-2.37919	0	0	0	0	0	1.84331	0	0	1.93479	0
-1.76587	-2.35254	-2.15293	-1.51801	0	-1.93381	-1.74824	0	0	0	0	0	2.67145	-1.28879	-1.98526	0	0	0	-2.48256	-2.14713	2.15995	1.8593	0	0	0	0	2.19414	0	-0.923197	0.0125036	0	4.77709	4.18843	4.69866	0	0	0	-4.06656	0	0	-3.42404	0	-0.614385	-2.72784	0	0	0	0.428673	-1.65493	0
-2.87097	-2.07967	-1.39398	-1.95253	0	-1.55486	0	2.05846	-1.64032	0	1.53013	2.03156	2.57639	0	-4.45142	0	1.4933	0	0	-2.13826	-2.45359	0	0.439258	-3.80552	0	0	0	0	0.249727	-2.21457	2.18421	3.66624	3.05478	0.62619	1.47626	0	-4.06656	0	1.34648	1.57812	-0.757739	2.59933	-4.0523	-3.30129	0	0	0	-1.51439	1.52207	-2.2586
-1.4423	-2.52375	-2.47492	-2.17474	-1.57516	-1.39477	1.56443	-1.80839	-1.90816	-1.38951	0	0	-2.05307	0	0	2.61543	0	0	-1.5589	1.0156	0	0	-2.1788	-1.50022	2.46323	0	0	0	2.30262	4.6278	0	-1.69805	-2.39803	0	1.39659	0	0	1.34648	0	1.85635	2.43183	0	0	0	0	0	0	0	0	0
1.68673	-1.31328	0	0.526736	0	0	0	0	0.472371	0	0	0	0	0	-1.28301	0	1.6102	0	0	0	-1.69622	0	0.696963	-1.59894	0	0	-1.66595	0	1.69368	0	0	0	0	0	-1.68952	-2.37919	0	1.57812	1.85635	0	0.371343	-0.27108	-2.06947	0	0	0	0	-3.17308	0	0
0.284916	0	2.18936	0	2.25475	-1.3839	0	0	1.84263	1.99536	0	2.57573	2.30807	-0.325517	-1.76113	-3.95108	1.77253	0	3.0519	0	0.988572	0	0	-1.61984	-4.12961	0	-1.8338	2.14691	-1.76885	-4.60308	1.3215	2.44429	4.03331	0	-2.84482	0	-3.42404	-0.757739	2.43183	0.371343	0	0.118128	-4.23839	-4.06358	0	0	0	-1.51006	0	2.22038
-2.20082	-1.52808	0	0	1.65468	0	0	0	0	2.09621	0	1.50662	0	0	0	-1.63984	0	0	0	0	-2.19125	0	-1.53189	-2.45008	-1.75885	0	0	1.31157	0	-2.23656	1.99546	0	2.14453	0	0	0	0	2.59933	0	-0.27108	0.118128	0	-3.58548	0	0	1.63275	0	0	1.7794	0.689081
0	-1.35256	-1.52078	0	0	0	-1.88783	0.307742	0	-1.67469	0	0.261756	1.81646	-1.64671	2.01756	-1.59195	0	0	-3.28715	0	3.93762	0	1.79343	2.32064	0	0	0.280076	0	-3.41557	-0.931792	-2.1112	4.19022	3.46716	5.56676	-1.54775	0	-0.614385	-4.0523	0	-2.06947	-4.23839	-3.58548	0	0.00709678	-1.69307	0	2.18314	1.45998	-1.58619	4.89244
0	0	-1.48304	-1.38474	0	0	-1.98422	0.229737	0	0.169645	0	1.30506	2.81344	0	-0.440313	0	0	-1.65025	-2.08646	0	1.47959	0	0	0	0	0	0.185152	0	-1.62466	-2.37677	-1.35892	4.37019	3.01179	4.47555	0	0	-2.72784	-3.30129	0	0	-4.06358	0	0.00709678	0	-2.48015	0.335556	0	2.46951	0	2.60126
0	0	0	0	0	-1.40945	0	1.8105	-2.25577	0	0	0	0	0	-1.62498	0	1.4232	-1.63778	0	0	-1.76401	0	-1.46254	-1.39108	-1.64826	0	0	0	0	0	0	0	1.9282	0	0	0	0	0	0	0	0	0	-1.69307	-2.48015	0	2.77265	-1.82228	-1.55892	2.24899	0
0	-2.07252	-1.60434	-1.47974	-1.79973	-1.66586	-1.2687	0	-1.52963	-1.72901	2.32748	0	0	2.84372	0	2.41203	0	1.15347	-3.49924	0	0	1.94447	0	0	2.2054	2.18291	0	0	0	0	0	0	1.74902	2.00426	0	1.84331	0	0	0	0	0	1.63275	0	0.335556	2.77265	0	-1.58669	0	-0.398259	1.72843
0	-1.30794	-1.43364	0	0	-1.32897	0	-1.38021	0	0	0	0	0	0	0	1.82618	0	0	-1.80259	0	0	0	0	0	2.02496	0	0	0	0	0	0	0	0	0	0	0	0	0	0	0	0	0	2.18314	0	-1.82228	-1.58669	0	1.67879	-2.2634	-2.14163
0	0	-1.75731	0	0	0	-1.70179	0	2.52321	0	-1.37545	0	0	-3.09309	2.56251	-1.53727	-1.44274	1.95215	-2.35794	0	3.5537	-1.29854	0	2.4988	1.34895	1.80987	1.14989	0	-3.85867	1.89158	-1.78719	0	0	4.68832	-1.59921	0	0.428673	-1.51439	0	-3.17308	-1.51006	0	1.45998	2.46951	-1.55892	0	1.67879	0	-2.31532	2.3074
0	0	0	0	-1.55103	0	0	0	-1.84154	0	0	0	0	3.55916	0	1.87165	0	-1.95409	-2.08085	0	-4.67657	1.29997	-1.59292	-2.68591	2.02035	1.93733	0	0	0	0	2.42578	0	1.52595	0	3.85644	1.93479	-1.65493	1.52207	0	0	0	1.7794	-1.58619	0	2.24899	-0.398259	-2.2634	-2.31532	0	-1.71542
0	0	0	0	-1.7213	0	0	0	0	0	0	0	0	2.01234	2.15846	2.54001	0	0	-2.05685	0	2.2947	0	0	1.70083	2.80898	0	1.65165	0	0	2.71465	0	0	-1.24908	3.33787	0	0	0	-2.2586	0	0	2.22038	0.689081	4.89244	2.60126	0	1.72843	-2.14163	2.3074	-1.71542	0
0	0	0	0	0	0	-1.95409	0.0805771	0	-1.35036	1.55268	0	0	2.62703	2.18555	2.57373	0	0	-2.83719	2.11833	1.83689	0	0	1.80656	3.12493	0	2.10391	0	0	3.92342	0	1.40699	-1.60014	2.55686	0	0	1.95695	-2.08361	-1.62821	0	0	-1.62025	4.32179	2.33129	0	-0.609783	-1.91275	3.12597	-3.74754	0.450875
0	0	0	0	-1.50606	-2.66051	0	0	-3.44721	0	0	0	0	2.0489	0	0	1.93054	-1.71433	0	0	-1.25857	1.39582	-1.97139	-1.7813	0	0	0	0	0	0	0	0	1.67583	0	1.3598	0	0	1.4233	0	1.52719	0	0	0	0	2.79793	1.70686	-2.49152	-2.05531	0.277491	-1.85785
0	0	0	0	0	0	-1.50228	2.44561	1.68919	1.03289	0	0	2.44059	-2.0136	0.313967	0	0	0	-1.88499	0	6.73197	1.71359	0	3.31336	0	0	1.88021	0	-2.86496	-0.4555	-2.37224	4.07907	2.84024	6.03824	-1.41358	0	-1.52567	-5.59112	0	-1.534	-3.66171	-3.74735	1.75709	0.855716	-1.64504	0	0	2.04475	-2.38506	3.39884
0	0	0	0	0	0	0	0	1.95942	2.56592	0	0	2.11598	-2.66701	2.47036	-1.53592	-1.68421	0	-1.44809	0	3.95196	0	1.97954	4.12616	0	0	1.75699	0	0	-2.1582	-1.94336	1.62349	1.95567	2.74105	-2.3258	0	-0.686335	-4.57527	1.59053	-1.33122	-4.25945	-2.05933	4.03704	-0.0885587	-1.71471	0	0	4.48264	-3.06641	2.30831
0	-1.54571	0	1.711	0	-1.61775	0	-1.48136	-1.75378	-2.84788	0	0	-1.1287	0	0	0	-1.73564	-1.58994	-2.63543	2.39946	0	0	-1.38318	2.09979	1.83591	0	0	0	2.10033	2.94076	0	-3.57875	-2.77741	-1.30521	0	-2.07203	4.1787	2.68368	-0.587534	0	2.61158	0	3.43162	3.26819	0	1.49006	-0.345902	1.61402	0	-0.592491
0	-1.78925	-1.3668	-1.8644	0	-2.21322	0	-2.1872	-1.68549	-2.70177	0	0	-0.295746	0	0	0	-0.212471	0	-2.52393	2.2188	0	-1.67329	-1.93059	2.17289	1.64266	0	0	0	3.95979	4.31485	0	-1.92423	-3.84535	-0.862371	0	-2.05058	3.22563	2.16244	0.316835	1.82008	1.92596	1.7591	3.37233	1.89526	0	0	-1.99612	0	0	-2.67355
-2.43486	-2.19275	-2.18174	-2.13591	-4.58311	0	0	1.46329	-2.28583	0	1.68305	0	0	2.21125	0	1.96686	1.55083	2.83506	-0.68974	0	-2.18818	0	0	-1.72662	1.79526	0	0	0	0	0	0	0	0	-1.53953	1.73729	1.54272	-1.34512	0	0	1.92594	0	3.34034	-2.25944	0	0	-1.51373	-1.43915	-1.2635	0	0
-3.57511	-3.11139	-2.95431	-2.57043	-2.50562	-0.112167	-1.70752	1.71275	-1.72985	0.406348	0	-1.93909	0	1.70597	0	2.72873	1.56374	2.20287	0.169433	0	-4.33297	0	0	-1.37234	2.62444	0	0.0857672	0	0	1.11424	0	0	-2.04936	-1.73526	4.56782	0	-2.16336	0	0	2.10149	2.11426	2.42528	-0.577992	1.82781	0	0	-1.70821	-1.58699	0	-2.02707
0	0	-1.64733	-2.22274	-1.58057	1.44354	0	0	-1.53229	0	2.70219	0	-2.19796	1.0479	0	0	0	1.87908	-1.64311	1.26689	0	1.95741	0	0	0	-1.40005	0	0	-1.34458	0	0	0	0	0	0	0	0	0	0	-1.57997	0	0	0	0	0	-1.98449	0	0	0	0
-1.91197	-2.03785	-2.49114	-2.88599	-3.7044	0	0	0	-2.21352	1.92219	2.32736	0	0	3.62708	-1.5967	3.37559	0	1.89767	-0.329895	0	-3.94368	2.52388	-1.61041	-5.06127	0.539768	0	-2.27398	0	0	-0.157613	1.61282	-1.45352	0	-3.25205	1.99652	2.2136	-2.11605	1.90976	0	2.55928	0	1.48253	-4.03106	-1.86913	1.27672	0	0	-3.4568	2.18825	-3.78581
-1.68853	0	-2.11335	-2.15036	-1.91354	0	0	0	-1.90255	-1.42023	3.18437	0	0	2.28021	0	0	0	0	-1.68828	0	0	1.9729	-1.57	0	0	0	0	0	0	0	0	0	0	0	1.39695	1.62838	-1.40208	-1.55836	0	1.69462	0	0	0	1.42635	0	1.68303	0	0	-2.04752	0
0	-1.7234	-1.73156	-2.07127	0	0	0	0	0.199723	0	2.60228	0	0	0.219235	2.45361	0.283971	0.573368	2.98026	-3.47702	0	4.375	1.14726	-0.252734	0.903044	1.46275	1.57509	1.70408	0	0	0	-2.61245	1.65133	0	5.33296	0.518599	2.14864	0.0309973	-3.01556	0	-1.52123	-1.5959	-1.66004	3.858	2.13731	-1.96273	-2.19767	0	4.46805	-3.13569	2.64693
0	0	0	0	0	0	-1.41928	0	2.73175	0	0	0	0	-3.03641	2.75382	-1.69883	-1.81112	0	-1.92673	0	4.91406	-1.3773	0	3.11544	1.74416	0	2.30867	0	0	1.80838	-1.95287	0	0	3.1857	-1.6985	0	2.33009	-2.46578	0	-1.5059	-1.78611	0	4.61545	2.28472	-2.03971	0	0	7.71921	-2.69103	2.75646
0	0	0	0	0	1.82233	0	0	2.04323	0	0	0	0	-1.72864	1.76885	-1.26259	0	0	-1.69612	0	3.54881	-1.78577	0	4.81711	1.46096	-1.91943	4.69413	-2.0066	4.23543	4.12717	-1.73351	-2.18242	-3.92949	-0.165403	0	0	4.67856	0.0201166	0	0	0.689511	1.90731	7.64834	4.23593	-1.45772	0	0	6.74568	-2.57745	-0.530269
0	0	0	0	0	1.80239	-1.29935	0	2.54593	0	0	0	-1.92992	-2.67494	4.32961	-1.4896	-3.57491	0	-1.80648	0	5.31944	0	0	3.66449	1.56127	0	4.08167	0	2.776	4.10679	-2.33041	-2.28042	-3.47426	-0.155777	-1.82795	-1.69275	5.06604	-0.42863	-1.59414	-1.53109	0.112253	-1.64013	6.90991	2.5223	-1.84198	0	0	7.12071	-2.74799	-0.000382682
0	0	0	0	0	0	-1.25935	0	2.67922	0	0	0	0	-2.48216	2.51328	0	-1.46673	0	-1.83861	0	4.66056	0	0	3.29516	1.33917	0	2.30433	0	2.42708	4.00068	-2.41616	-0.892865	-2.094	1.40579	-1.60219	0	4.32636	-0.97867	0	-1.79188	0.341895	-1.49031	7.47074	2.65589	-1.81969	0	0	7.06724	-2.57053	0.951996
0	0	0	0	-1.425	0	0	0	-1.93289	1.29373	0	0	0	2.01631	-2.41094	0	-0.37677	-1.82225	2.27088	0	-5.25746	0	0	-3.46263	-1.48554	0	-2.31729	-1.75155	2.56065	-2.01973	2.12721	-3.12038	-2.12232	-5.78336	2.28172	0	-0.455926	5.29719	0	0	1.6364	1.57772	-3.32138	-0.344998	2.37141	0	0	-4.8991	3.08387	-2.19999
0	0	0	0	0	1.67969	0	0	2.74474	0	-2.11256	0	-2.56498	-3.253	1.83995	-1.48814	-2.0381	0	0	0	0	0	0	0	1.59547	-1.77313	2.40188	0	3.00195	1.77073	0	-1.93946	-2.68483	-0.606356	0	0	0	0	0	0	1.53874	2.09049	2.57618	1.64139	0	0	0	2.47954	-1.32693	-0.59299
-2.35709	0.0956502	-0.601303	-0.86948	0	1.29466	-1.63938	1.70246	0	2.54806	0	0	0	2.75969	-1.51514	0	2.47723	1.87313	0.549152	1.70478	-2.58661	2.16869	0	0	0	2.57428	-2.43266	0	-1.3899	-3.03931	0	1.90148	0	0.414348	3.03936	2.63481	-2.75307	-1.57875	0	2.12966	0	0	-3.1259	-1.67638	0	0	0	-2.54409	0	-1.37666
0	1.71011	0	0	0	3.39868	0	1.6307	2.32867	1.60335	0	0	-1.93027	-2.05442	0	0	-2.67085	0	1.36319	2.11647	0	0	0	0	0	-1.64353	0	0	-2.38463	-1.50515	0	0	0	0	0	1.66875	0	0	-1.4633	0.20048	-1.48861	0	0	0	0	0	0	0	0	0
0	0	0	0	0	-2.02038	0	-1.2951	-1.45002	0	1.55177	0	0	0	0	0	0	0	0	0	0	1.70549	0	0	0	0	0	0	0	0	0	0	0	0	0	3.23328	1.49363	0	0	0	0	0	0	0	0	-1.51814	0	0	0	0
0	0	0	0	1.67465	0	0	0	1.31897	0	0	0	0	0	1.91642	0	-1.44179	0	-1.60523	0	4.12832	0	0	2.78411	0	0	0	0	0	1.28252	-2.59564	0	0	1.81706	-2.52458	2.39832	2.12664	-2.19818	0	0	-1.94777	-2.28335	3.58055	1.5312	-2.4769	0	0	3.21333	-2.77463	0
-0.719477	0.0191837	2.63958	1.77661	2.30395	0	0	0	0	0	0	3.70929	0	-2.2072	-1.93712	-3.49348	0	-1.90744	2.17188	-1.95835	0	0	0	0	-3.74708	0	0.44112	1.45278	-0.603734	-2.6343	-1.61742	1.08181	3.59057	0	-2.48919	0	-0.380077	0	1.91913	0	-3.48407	-0.376957	-2.54935	-1.90239	0	0	0	0	0	2.47107
0	0	1.98063	0	2.23572	0	-1.29096	0	3.01572	0	0	0	0	-2.7952	2.87067	-3.95786	-1.86757	0	0.54114	0	4.62981	0	1.59114	3.71324	-1.17266	0	2.28451	0	-2.69948	-2.40513	-2.39642	2.995	3.77419	2.84386	-2.17803	0	-0.761487	-5.15157	1.57838	-3.05737	-5.60302	-3.38903	1.1639	0.273992	-2.48578	0	0	5.27687	-3.08618	5.11807
0	0	0	0	1.34232	0	0	0	3.2018	0	-1.49037	0	0	-2.4196	2.10311	-1.3333	-0.632826	0	-1.67451	0	3.27348	-1.78506	0	2.35052	2.29143	0	2.35713	2.17114	0	1.86746	-1.4383	0	0	2.27561	0	0	2.1867	-1.58762	0	0	-1.72492	-1.97846	3.09111	1.74448	-0.585893	2.83848	2.0944	4.6653	-0.262386	3.18932
2.88155	3.49674	3.8993	3.57071	4.43956	2.27475	0	0	5.9698	0	-1.85055	0	0	-5.22934	2.53845	-4.70279	-1.374	-2.29288	2.15152	0	7.28562	-1.6274	3.21084	3.96453	-1.83924	-2.49586	2.33135	0	0	-1.90221	-2.37619	0	2.12737	3.06898	-5.04443	-4.05645	2.35069	-2.83271	0	-3.44908	-4.61187	-4.02942	2.913	2.24975	-2.08075	2.93067	0	5.54206	-1.59467	4.85081
0	1.6438	2.61484	2.01392	2.78036	1.73279	1.65509	0	0.485119	0	0	0	2.07811	1.79332	-2.39911	-0.87527	0	0	2.65798	0	-0.0801499	0	2.90158	-1.49365	-2.50858	-2.05919	-1.5893	0	0	-2.39759	0	0	1.66175	-1.87446	-0.698781	0	-1.77558	2.16772	0	1.52488	-0.578449	0	-3.73974	-1.60087	0	0	0	-2.5774	2.17577	-0.670701
1.99062	2.27025	2.9938	1.71013	4.54688	1.61982	0	0	4.19453	-1.30083	0	1.70043	0	-6.30576	2.06098	-5.49038	-1.75478	-2.6356	1.62684	0	7.01869	0	0	3.49511	-4.68072	-2.68146	1.97322	0	0	-2.47878	-2.35718	2.97451	3.15863	3.08622	-4.84049	0	2.03689	-3.0483	1.54248	-1.66627	-5.33229	-3.71305	2.82614	2.34068	-2.09102	2.17214	2.10104	5.09765	-0.755485	5.82169
-1.67534	-1.64267	-2.08575	0	0	-2.42785	0	0	-4.57659	0	0	-2.30015	0	5.68759	-2.80188	2.71154	4.13863	1.57585	-1.19274	0	-4.28137	1.71626	-1.53111	-4.8285	0.698204	2.87002	-1.94642	0	-2.19588	-1.35021	2.06269	0	0	-1.32012	5.13343	0	-2.01672	2.54622	0	1.55958	1.47936	0	-3.41021	-2.00062	2.16509	0	0	-4.72429	2.82574	-2.65636
0	0	0	0	0	0	0	0	-3.33983	0	-1.55224	0	0	3.031	-2.72586	1.33887	2.0345	0	0	0	-4.18559	0	-1.59359	-3.78456	-1.77165	1.56551	-4.25624	0	-3.24902	0	2.47147	1.61031	1.85532	-1.05902	1.65184	0	-3.25262	1.11543	0	0.226163	0.56808	1.57342	-6.39733	-2.63409	2.05855	0	0	-7.11782	2.67618	-1.13994
0	0	0	0	0	-2.2527	0	0	-3.48579	0	0	0	-1.61717	2.3462	-1.09612	0	4.01993	0	0	0	-2.5308	0	-2.09744	-2.68316	-1.49499	0	-1.39797	0	0	0	0	0	1.50732	0	2.86122	0	0	2.35662	1.66605	2.05401	1.91458	1.33865	-1.53392	-1.77766	3.9634	0	0	-2.88149	1.55028	-1.53574
0	0	0	0	0	0	0	-1.77071	-2.77052	0	-1.59108	0	0	2.83647	-0.0129488	1.35374	1.96119	0	1.55125	0	-4.84165	0	-1.41826	-2.40382	-1.57104	0	-2.13354	0	0	-1.48491	2.31404	0	-1.89143	-5.10969	1.93489	1.30321	0.425624	5.4504	0	1.50638	1.78873	1.72715	-4.12155	-2.44894	2.00908	0	0	-5.11271	2.94166	-2.75701
0	-1.58916	0	0	-1.58365	-1.58167	0	0	-2.46099	-3.26465	1.4104	-1.72969	-1.95515	3.63654	-0.0800187	3.33162	0	0	-2.15173	0	-1.73958	0	0	0	1.11018	0	-2.55793	-1.29446	0	3.72523	0	-1.73603	-1.87382	0	3.38217	0	1.75994	0	-2.04215	0	3.56034	2.46873	1.7211	0.950023	0	0	0	-1.99121	0	-3.35625
1.55157	0	1.31989	0	-1.6745	0	1.63299	0	-2.16722	-2.3603	1.51608	-1.8566	-0.317282	1.86757	-0.185238	2.58763	1.27227	0	1.50287	1.66471	0	0	0	0	0.847106	0	-2.21836	0	1.98796	4.41505	0	-1.28058	-2.47434	0	0	0	1.38909	1.88981	-2.07885	0	5.36487	1.62658	2.50592	3.10669	1.66629	0	0	-2.44266	0	-3.29819
0.372946	0.187753	2.04754	0.853892	-1.5421	-1.63408	2.18328	0.41999	-2.38896	0	0	0	0	1.3376	0	0	0	0	0	-0.00545104	-2.42266	0	-2.27806	-2.04676	0	0	0	0	1.53712	0	2.3269	-1.45285	0	-2.12572	1.34928	-0.761113	0	3.26817	0	-1.53083	0	1.7326	-1.62086	-1.29102	-1.82946	0	-3.11363	-1.94916	2.57876	-1.58195
2.27766	1.98278	2.23919	2.42495	-1.41915	0	1.82989	0	-2.90701	0	0	0	0	2.53902	-2.33375	0	1.83857	0	1.31746	1.54266	-4.9286	0	-1.55703	-4.30471	-1.41872	0	-1.69976	0	0	-1.29332	2.54333	-1.37809	0	-3.10401	1.93303	-1.50012	-1.76579	3.51349	0	-0.447926	1.86334	1.77158	-5.77119	-2.25474	0.0660878	0	-2.12758	-4.90931	3.18944	-2.48189
0	0	0	0	0	0	0	0	-2.79565	-2.29559	0	-1.98549	-2.41571	2.3456	-2.59046	2.37421	1.60806	0	1.50194	1.73345	-6.34759	0	-1.36265	-3.71602	2.36305	0	-1.62775	0	1.79165	1.73786	2.24542	-4.87697	-4.47273	-5.16173	1.79824	0	2.11677	5.03819	-2.27282	1.7469	5.50552	1.67997	-1.21948	0.891472	2.0926	0	0	-4.91709	2.90122	-4.85435
0	0	0	0	0	0	0	0	0	0	0	0	-2.20131	-1.32841	0	0	0	0	0	0	0	-1.86172	0	0	1.61859	0	1.34717	0	0	1.99032	0	-5.03012	-2.72969	-2.18649	0	-1.60783	3.42894	2.01575	-1.67804	0	1.79108	1.34006	1.52826	1.7512	-1.26793	0	-1.81839	0	0	-3.33278
-2.22544	0	0	0	0	0	0	1.79035	0	0	0	2.53904	0	0	0	0	0	0	0	-1.55349	-1.56681	0	0	-1.9013	0	0	0	0	-0.970251	0	0	-2.93401	-2.37272	-2.49812	0	0	0	1.95026	0	0	0	1.90775	-3.70087	-3.02453	-2.25339	0	-1.69378	0	-1.90526	-2.29613
0	0	0	0	1.69401	0	0	0	-2.364	0	0	0	0	2.11956	-2.23431	1.35565	1.75271	0	1.49484	0	-4.76635	0	-1.30589	-3.75067	-1.26115	0	-1.54933	0	-2.16423	-3.50113	2.28173	-1.67203	1.64111	-3.68413	1.68317	0	-2.0255	3.10706	1.84935	1.5984	-0.312006	1.74742	-6.12621	-2.2573	1.78416	0	0	-4.61934	2.90107	-2.79896
[truncated: 40 more columns]
